# Supplementary material for: Methyl N-(2,3-dichloro­phen­yl)succinamate
Source: Acta Crystallogr Sect E Struct Rep Online. 2010 Apr 28;66(Pt 5):o1176. doi: 10.1107/S1600536810014844 (PMC2979190; doi:10.1107/S1600536810014844)
Supplement: Supplementary file 1 [file e-66-o1176-sup1.cif]

##############################################################################
###                                                                        ###
###        Electronic paper (Acta Crystallographica Section E)             ###
###                                                                        ###
##############################################################################
#                                                                            #
# This CIF contains the data in a paper accepted for publication in Acta     #
# Crystallographica Section E. It conforms to the requirements of Notes      #
# for Authors for Section E, and has been peer reviewed under the auspices   #
# of the IUCr Commission on Journals.                                        #
#                                                                            #
# Full details of the Crystallographic Information File format               #
# are given in the paper "The Crystallographic Information File (CIF):       #
# a New Standard Archive File for Crystallography" by S. R. Hall, F. H.      #
# Allen and I. D. Brown [Acta Cryst. (1991), A47, 655-685].                  #
#                                                                            #
# The current version of the core CIF dictionary is obtainable from          #
# ftp://ftp.iucr.org/pub/cif_core.dic. The current version number is 2.4.    #
#                                                                            #
# Software is freely available for graphical display of the structure(s) in  #
# this CIF.  For information consult the CIF home page http://www.iucr.org/  #
# cif/home.html                                                              #
#                                                                            #
# This file may be used for bona fide research purposes within the           #
# scientific community so long as proper attribution is given to the journal # 
# article from which it was obtained.                                        #
#                                                                            #
##############################################################################
                                             
data_I
_audit_creation_method     SHELXL-97
_chemical_name_systematic
;
Methyl <i>N</i>-(2,3-dichlorophenyl)succinamate
;
_chemical_name_common     ?
_chemical_formula_moiety     'C11 H11 Cl2 N O3'
_chemical_formula_sum     'C11 H11 Cl2 N O3'
_chemical_formula_iupac     'C11 H11 Cl2 N O3'
_chemical_formula_weight     276.11
_chemical_melting_point     ?
_symmetry_cell_setting     triclinic
_symmetry_space_group_name_H-M     'P -1'
_symmetry_space_group_name_HALL     '-P 1'
loop_
    _symmetry_equiv_pos_as_xyz
    'x, y, z'
    '-x, -y, -z'
_cell_length_a     4.7356(5)
_cell_length_b     15.8680(10)
_cell_length_c     17.158(2)
_cell_angle_alpha     80.748(8)
_cell_angle_beta     88.869(8)
_cell_angle_gamma     82.350(8)
_cell_volume     1261.2(2)
_cell_formula_units_Z     4
_cell_measurement_reflns_used     3119
_cell_measurement_theta_min     2.54
_cell_measurement_theta_max     27.85
_cell_measurement_temperature     299(2)
_exptl_crystal_description     needle
_exptl_crystal_colour     colourless
_exptl_crystal_size_max     0.30
_exptl_crystal_size_mid     0.12
_exptl_crystal_size_min     0.06
_exptl_crystal_density_diffrn     1.454
_exptl_crystal_density_meas     ?
_exptl_crystal_density_method     'not measured'
_exptl_crystal_F_000     568
_exptl_absorpt_coefficient_mu     0.509
_exptl_absorpt_correction_type     multi-scan
_exptl_absorpt_process_details
;
(CrysAlis RED; Oxford Diffraction, 2009)
;
_exptl_absorpt_correction_T_min     0.8622
_exptl_absorpt_correction_T_max     0.9701
_exptl_special_details
;
;
_diffrn_ambient_temperature     299(2)
_diffrn_radiation_type     MoK\a
_diffrn_radiation_wavelength     0.71073
_diffrn_radiation_source     'fine-focus sealed tube'
_diffrn_radiation_monochromator     graphite
_diffrn_measurement_device_type
;
Oxford Diffraction Xcalibur diffractometer
with a Sapphire CCD detector
;
_diffrn_measurement_method
;
Rotation method data acquisition using \w and \f scans
;
_diffrn_detector_area_resol_mean     ?
_diffrn_reflns_number     8311
_diffrn_reflns_av_R_equivalents     0.0185
_diffrn_reflns_av_sigmaI/netI     0.0305
_diffrn_reflns_theta_min     2.55
_diffrn_reflns_theta_max     25.34
_diffrn_reflns_theta_full     25.34
_diffrn_measured_fraction_theta_max     0.987
_diffrn_measured_fraction_theta_full     0.987
_diffrn_reflns_limit_h_min     -5
_diffrn_reflns_limit_h_max     4
_diffrn_reflns_limit_k_min     -18
_diffrn_reflns_limit_k_max     19
_diffrn_reflns_limit_l_min     -20
_diffrn_reflns_limit_l_max     20
_diffrn_standards_number     0
_diffrn_standards_interval_count     ?
_diffrn_standards_interval_time     ?
_diffrn_standards_decay_%     0
_refine_special_details
;
Refinement of <i>F</i>^2^ against ALL reflections. The weighted <i>R</i>-factor
wR and goodness of fit <i>S</i> are based on <i>F</i>^2^, conventional
<i>R</i>-factors <i>R</i> are based on <i>F</i>, with <i>F</i> set to zero for
negative <i>F</i>^2^. The threshold expression of <i>F</i>^2^ >
\s(<i>F</i>^2^) is used only for calculating <i>R</i>-factors(gt) etc. and is
not relevant to the choice of reflections for refinement. <i>R</i>-factors
based on <i>F</i>^2^ are statistically about twice as large as those based on
<i>F</i>, and <i>R</i>- factors based on ALL data will be even larger.
;
_reflns_number_total     4564
_reflns_number_gt     3398
_reflns_threshold_expression     I>2sigma(I)
_refine_ls_structure_factor_coef     Fsqd
_refine_ls_matrix_type     full
_refine_ls_R_factor_all     0.0832
_refine_ls_R_factor_gt     0.0542
_refine_ls_wR_factor_gt     0.0896
_refine_ls_wR_factor_ref     0.1013
_refine_ls_goodness_of_fit_ref     1.155
_refine_ls_restrained_S_all     1.169
_refine_ls_number_reflns     4564
_refine_ls_number_parameters     313
_refine_ls_number_restraints     14
_refine_ls_hydrogen_treatment     mixed
_refine_ls_weighting_scheme     calc
_refine_ls_weighting_details
         'calc w=1/[\s^2^(Fo^2^)+(0.0142P)^2^+1.3931P] where P=(Fo^2^+2Fc^2^)/3'
_atom_sites_solution_hydrogens     geom
_atom_sites_solution_primary     direct
_atom_sites_solution_secondary     difmap
_refine_ls_shift/su_max     0.000
_refine_ls_shift/su_mean     0.000
_refine_diff_density_max     0.260
_refine_diff_density_min     -0.250
_refine_ls_extinction_method     none
_refine_ls_extinction_coef     ?
loop_
    _atom_type_symbol
    _atom_type_description
    _atom_type_scat_dispersion_real
    _atom_type_scat_dispersion_imag
    _atom_type_scat_source
    'C' 'C' 0.0033 0.0016
                         'International Tables Vol C Tables 4.2.6.8 and 6.1.1.4'
    'H' 'H' 0.0000 0.0000
                         'International Tables Vol C Tables 4.2.6.8 and 6.1.1.4'
    'Cl' 'Cl' 0.1484 0.1585
                         'International Tables Vol C Tables 4.2.6.8 and 6.1.1.4'
    'N' 'N' 0.0061 0.0033
                         'International Tables Vol C Tables 4.2.6.8 and 6.1.1.4'
    'O' 'O' 0.0106 0.0060
                         'International Tables Vol C Tables 4.2.6.8 and 6.1.1.4'
_computing_data_collection
;
CrysAlis CCD (Oxford Diffraction, 2009)
;
_computing_cell_refinement
;
CrysAlis RED (Oxford Diffraction, 2009)
;
_computing_data_reduction
;
CrysAlis RED (Oxford Diffraction, 2009)
;
_computing_structure_solution     'SHELXS97 (Sheldrick, 2008)'
_computing_structure_refinement     'SHELXL97 (Sheldrick, 2008)'
_computing_molecular_graphics     'PLATON (Spek, 2009)'
_computing_publication_material     'SHELXL97 (Sheldrick, 2008)'
loop_
    _atom_site_type_symbol
    _atom_site_label
    _atom_site_fract_x
    _atom_site_fract_y
    _atom_site_fract_z
    _atom_site_U_iso_or_equiv
    _atom_site_adp_type
    _atom_site_calc_flag
    _atom_site_refinement_flags
    _atom_site_occupancy
    _atom_site_disorder_assembly
    _atom_site_disorder_group
    Cl Cl1 -0.00812(19) -0.02952(6) 0.23112(5) 0.0573(3) Uani d . 1 . .
    Cl Cl2 0.1692(2) -0.01708(6) 0.40431(5) 0.0666(3) Uani d . 1 . .
    O O1 0.6129(5) 0.1051(2) 0.04979(15) 0.0817(9) Uani d . 1 . .
    O O2 0.3278(7) 0.2834(2) -0.0451(2) 0.0989(11) Uani d . 1 . .
    O O3 0.6122(6) 0.27365(19) -0.14800(15) 0.0789(9) Uani d . 1 . .
    N N1 0.1836(5) 0.10541(19) 0.10772(16) 0.0474(7) Uani d D 1 . .
    H H1N 0.008(3) 0.101(2) 0.1013(19) 0.057 Uiso d D 1 . .
    C C1 0.2772(6) 0.1062(2) 0.18535(19) 0.0406(7) Uani d . 1 . .
    C C2 0.1959(6) 0.04796(19) 0.24829(18) 0.0375(7) Uani d . 1 . .
    C C3 0.2808(7) 0.0521(2) 0.32437(18) 0.0433(8) Uani d . 1 . .
    C C4 0.4535(7) 0.1112(2) 0.3378(2) 0.0543(9) Uani d . 1 . .
    H H4 0.5130 0.1129 0.3888 0.065 Uiso calc R 1 . .
    C C5 0.5375(7) 0.1676(2) 0.2755(2) 0.0580(10) Uani d . 1 . .
    H H5 0.6564 0.2072 0.2845 0.070 Uiso calc R 1 . .
    C C6 0.4491(7) 0.1667(2) 0.1997(2) 0.0501(9) Uani d . 1 . .
    H H6 0.5040 0.2065 0.1582 0.060 Uiso calc R 1 . .
    C C7 0.3556(7) 0.1087(2) 0.04437(19) 0.0503(9) Uani d . 1 . .
    C C8 0.2087(7) 0.1151(3) -0.03415(19) 0.0586(10) Uani d . 1 . .
    H H8A 0.0246 0.1500 -0.0333 0.070 Uiso calc R 1 . .
    H H8B 0.1766 0.0580 -0.0423 0.070 Uiso calc R 1 . .
    C C9 0.3833(7) 0.1545(2) -0.10209(19) 0.0546(9) Uani d . 1 . .
    H H9A 0.5653 0.1187 -0.1038 0.065 Uiso calc R 1 . .
    H H9B 0.2846 0.1559 -0.1514 0.065 Uiso calc R 1 . .
    C C10 0.4338(8) 0.2446(3) -0.0942(2) 0.0581(10) Uani d . 1 . .
    C C11 0.6685(11) 0.3620(3) -0.1463(3) 0.0965(16) Uani d U 1 . .
    H H11A 0.4931 0.4004 -0.1536 0.116 Uiso calc R 1 . .
    H H11B 0.7986 0.3784 -0.1879 0.116 Uiso calc R 1 . .
    H H11C 0.7506 0.3651 -0.0963 0.116 Uiso calc R 1 . .
    Cl Cl3 1.3412(2) 0.60860(6) 0.49659(5) 0.0574(3) Uani d . 1 . .
    Cl Cl4 1.0827(3) 0.78824(7) 0.53909(6) 0.0770(3) Uani d . 1 . .
    O O4 0.7056(4) 0.51729(14) 0.32203(15) 0.0534(6) Uani d . 1 . .
    O O5 1.0323(8) 0.4666(2) 0.15611(19) 0.1093(12) Uani d . 1 . .
    O O6 0.7887(8) 0.3579(2) 0.15546(19) 0.1027(11) Uani d . 1 . .
    N N2 1.1105(5) 0.56608(16) 0.35184(15) 0.0382(6) Uani d D 1 . .
    H H2N 1.293(2) 0.5544(19) 0.3550(18) 0.046 Uiso d D 1 . .
    C C12 0.9873(6) 0.64607(18) 0.37103(17) 0.0344(7) Uani d . 1 . .
    C C13 1.0824(6) 0.67383(19) 0.43758(17) 0.0362(7) Uani d . 1 . .
    C C14 0.9662(7) 0.7527(2) 0.45638(19) 0.0459(8) Uani d . 1 . .
    C C15 0.7541(8) 0.8036(2) 0.4107(2) 0.0570(10) Uani d . 1 . .
    H H15 0.6754 0.8563 0.4239 0.068 Uiso calc R 1 . .
    C C16 0.6598(8) 0.7758(2) 0.3453(2) 0.0591(10) Uani d . 1 . .
    H H16 0.5158 0.8100 0.3143 0.071 Uiso calc R 1 . .
    C C17 0.7756(7) 0.6981(2) 0.3251(2) 0.0482(8) Uani d . 1 . .
    H H17 0.7111 0.6804 0.2802 0.058 Uiso calc R 1 . .
    C C18 0.9643(6) 0.5063(2) 0.33015(17) 0.0368(7) Uani d . 1 . .
    C C19 1.1431(6) 0.4234(2) 0.3189(2) 0.0484(9) Uani d . 1 . .
    H H19A 1.2006 0.3910 0.3703 0.058 Uiso calc R 1 . .
    H H19B 1.3143 0.4366 0.2902 0.058 Uiso calc R 1 . .
    C C20 0.9884(7) 0.3681(2) 0.2746(2) 0.0492(9) Uani d . 1 . .
    H H20A 1.0970 0.3112 0.2790 0.059 Uiso calc R 1 . .
    H H20B 0.8045 0.3618 0.2992 0.059 Uiso calc R 1 . .
    C C21 0.9442(8) 0.4044(3) 0.1895(2) 0.0625(10) Uani d . 1 . .
    C C22 0.7374(15) 0.3858(4) 0.0715(3) 0.146(2) Uani d U 1 . .
    H H22A 0.9162 0.3861 0.0441 0.175 Uiso calc R 1 . .
    H H22B 0.6340 0.4428 0.0630 0.175 Uiso calc R 1 . .
    H H22C 0.6281 0.3470 0.0517 0.175 Uiso calc R 1 . .
loop_
    _atom_site_aniso_label
    _atom_site_aniso_U_11
    _atom_site_aniso_U_22
    _atom_site_aniso_U_33
    _atom_site_aniso_U_12
    _atom_site_aniso_U_13
    _atom_site_aniso_U_23
    Cl1 0.0583(6) 0.0585(6) 0.0607(6) -0.0252(4) 0.0038(4) -0.0126(4)
    Cl2 0.0767(7) 0.0689(6) 0.0473(5) 0.0011(5) 0.0032(5) 0.0024(5)
    O1 0.0267(13) 0.167(3) 0.0525(16) -0.0225(16) -0.0005(11) -0.0115(17)
    O2 0.101(3) 0.107(3) 0.103(3) -0.030(2) 0.024(2) -0.047(2)
    O3 0.096(2) 0.095(2) 0.0502(16) -0.0474(18) 0.0005(15) 0.0019(15)
    N1 0.0255(13) 0.072(2) 0.0448(16) -0.0129(14) -0.0023(12) -0.0027(14)
    C1 0.0277(16) 0.0483(19) 0.0453(19) -0.0021(14) -0.0011(14) -0.0085(15)
    C2 0.0284(16) 0.0369(17) 0.0474(19) -0.0032(13) 0.0020(13) -0.0086(14)
    C3 0.0401(18) 0.0447(19) 0.0422(19) 0.0062(15) 0.0024(15) -0.0086(15)
    C4 0.049(2) 0.062(2) 0.055(2) 0.0006(19) -0.0076(17) -0.0232(19)
    C5 0.049(2) 0.056(2) 0.077(3) -0.0143(18) -0.0050(19) -0.028(2)
    C6 0.0427(19) 0.046(2) 0.062(2) -0.0095(16) 0.0030(17) -0.0072(17)
    C7 0.0324(18) 0.072(2) 0.045(2) -0.0121(17) -0.0002(15) -0.0004(17)
    C8 0.0413(19) 0.092(3) 0.045(2) -0.0263(19) -0.0026(16) -0.0054(19)
    C9 0.051(2) 0.081(3) 0.0369(19) -0.0241(19) -0.0002(16) -0.0105(18)
    C10 0.048(2) 0.086(3) 0.041(2) -0.017(2) -0.0091(17) -0.006(2)
    C11 0.125(4) 0.085(3) 0.081(3) -0.052(3) -0.017(3) 0.014(3)
    Cl3 0.0618(6) 0.0576(6) 0.0508(5) 0.0042(4) -0.0204(4) -0.0103(4)
    Cl4 0.1133(9) 0.0655(6) 0.0601(6) -0.0138(6) 0.0011(6) -0.0318(5)
    O4 0.0243(12) 0.0540(14) 0.0864(18) -0.0042(10) -0.0049(11) -0.0247(13)
    O5 0.153(3) 0.105(3) 0.079(2) -0.066(3) 0.000(2) -0.002(2)
    O6 0.138(3) 0.112(3) 0.074(2) -0.059(2) -0.026(2) -0.0258(19)
    N2 0.0224(12) 0.0433(15) 0.0523(16) -0.0037(12) -0.0030(12) -0.0179(13)
    C12 0.0268(15) 0.0348(17) 0.0418(17) -0.0034(13) 0.0033(13) -0.0076(14)
    C13 0.0317(16) 0.0394(17) 0.0375(17) -0.0066(13) 0.0009(13) -0.0042(14)
    C14 0.055(2) 0.0405(19) 0.0450(19) -0.0094(16) 0.0069(16) -0.0126(15)
    C15 0.057(2) 0.0374(19) 0.074(3) 0.0035(17) 0.010(2) -0.0105(18)
    C16 0.048(2) 0.046(2) 0.077(3) 0.0041(17) -0.0098(19) 0.0033(19)
    C17 0.0425(19) 0.049(2) 0.052(2) -0.0017(16) -0.0097(16) -0.0066(16)
    C18 0.0260(16) 0.0455(18) 0.0408(17) -0.0058(14) -0.0014(13) -0.0110(14)
    C19 0.0317(17) 0.047(2) 0.070(2) -0.0002(15) -0.0084(16) -0.0231(17)
    C20 0.0411(19) 0.0398(19) 0.071(2) -0.0047(15) -0.0029(17) -0.0211(17)
    C21 0.065(3) 0.062(3) 0.067(3) -0.015(2) 0.001(2) -0.024(2)
    C22 0.186(6) 0.181(6) 0.086(4) -0.056(5) -0.026(4) -0.036(4)
_geom_special_details
;
All esds (except the esd in the dihedral angle between two l.s. planes) are
estimated using the full covariance matrix. The cell esds are taken into
account individually in the estimation of esds in distances, angles and
torsion angles; correlations between esds in cell parameters are only used
when they are defined by crystal symmetry. An approximate (isotropic)
treatment of cell esds is used for estimating esds involving l.s. planes.
;
loop_
    _geom_bond_atom_site_label_1
    _geom_bond_atom_site_label_2
    _geom_bond_site_symmetry_2
    _geom_bond_distance
    _geom_bond_publ_flag
    Cl1 C2 . 1.725(3) ?
    Cl2 C3 . 1.734(3) ?
    O1 C7 . 1.217(4) ?
    O2 C10 . 1.187(4) ?
    O3 C10 . 1.309(4) ?
    O3 C11 . 1.467(5) ?
    N1 C7 . 1.344(4) ?
    N1 C1 . 1.414(4) ?
    N1 H1N . 0.852(10) ?
    C1 C2 . 1.387(4) ?
    C1 C6 . 1.393(4) ?
    C2 C3 . 1.388(4) ?
    C3 C4 . 1.372(5) ?
    C4 C5 . 1.368(5) ?
    C4 H4 . 0.9300 ?
    C5 C6 . 1.377(5) ?
    C5 H5 . 0.9300 ?
    C6 H6 . 0.9300 ?
    C7 C8 . 1.511(4) ?
    C8 C9 . 1.516(4) ?
    C8 H8A . 0.9700 ?
    C8 H8B . 0.9700 ?
    C9 C10 . 1.508(5) ?
    C9 H9A . 0.9700 ?
    C9 H9B . 0.9700 ?
    C11 H11A . 0.9600 ?
    C11 H11B . 0.9600 ?
    C11 H11C . 0.9600 ?
    Cl3 C13 . 1.724(3) ?
    Cl4 C14 . 1.734(3) ?
    O4 C18 . 1.222(3) ?
    O5 C21 . 1.181(5) ?
    O6 C21 . 1.315(4) ?
    O6 C22 . 1.454(6) ?
    N2 C18 . 1.348(4) ?
    N2 C12 . 1.411(4) ?
    N2 H2N . 0.859(10) ?
    C12 C17 . 1.382(4) ?
    C12 C13 . 1.391(4) ?
    C13 C14 . 1.382(4) ?
    C14 C15 . 1.374(5) ?
    C15 C16 . 1.372(5) ?
    C15 H15 . 0.9300 ?
    C16 C17 . 1.376(5) ?
    C16 H16 . 0.9300 ?
    C17 H17 . 0.9300 ?
    C18 C19 . 1.504(4) ?
    C19 C20 . 1.514(4) ?
    C19 H19A . 0.9700 ?
    C19 H19B . 0.9700 ?
    C20 C21 . 1.490(5) ?
    C20 H20A . 0.9700 ?
    C20 H20B . 0.9700 ?
    C22 H22A . 0.9600 ?
    C22 H22B . 0.9600 ?
    C22 H22C . 0.9600 ?
loop_
    _geom_angle_atom_site_label_1
    _geom_angle_atom_site_label_2
    _geom_angle_atom_site_label_3
    _geom_angle_site_symmetry_1
    _geom_angle_site_symmetry_3
    _geom_angle
    _geom_angle_publ_flag
    C10 O3 C11 . . 114.9(4) ?
    C7 N1 C1 . . 123.9(3) ?
    C7 N1 H1N . . 118(2) ?
    C1 N1 H1N . . 118(2) ?
    C2 C1 C6 . . 119.1(3) ?
    C2 C1 N1 . . 120.8(3) ?
    C6 C1 N1 . . 120.1(3) ?
    C1 C2 C3 . . 119.8(3) ?
    C1 C2 Cl1 . . 119.6(2) ?
    C3 C2 Cl1 . . 120.6(2) ?
    C4 C3 C2 . . 120.6(3) ?
    C4 C3 Cl2 . . 118.8(3) ?
    C2 C3 Cl2 . . 120.6(3) ?
    C5 C4 C3 . . 119.4(3) ?
    C5 C4 H4 . . 120.3 ?
    C3 C4 H4 . . 120.3 ?
    C4 C5 C6 . . 121.1(3) ?
    C4 C5 H5 . . 119.4 ?
    C6 C5 H5 . . 119.4 ?
    C5 C6 C1 . . 119.8(3) ?
    C5 C6 H6 . . 120.1 ?
    C1 C6 H6 . . 120.1 ?
    O1 C7 N1 . . 122.4(3) ?
    O1 C7 C8 . . 122.1(3) ?
    N1 C7 C8 . . 115.5(3) ?
    C7 C8 C9 . . 111.8(3) ?
    C7 C8 H8A . . 109.3 ?
    C9 C8 H8A . . 109.3 ?
    C7 C8 H8B . . 109.3 ?
    C9 C8 H8B . . 109.3 ?
    H8A C8 H8B . . 107.9 ?
    C10 C9 C8 . . 111.9(3) ?
    C10 C9 H9A . . 109.2 ?
    C8 C9 H9A . . 109.2 ?
    C10 C9 H9B . . 109.2 ?
    C8 C9 H9B . . 109.2 ?
    H9A C9 H9B . . 107.9 ?
    O2 C10 O3 . . 124.7(4) ?
    O2 C10 C9 . . 124.3(4) ?
    O3 C10 C9 . . 111.0(3) ?
    O3 C11 H11A . . 109.5 ?
    O3 C11 H11B . . 109.5 ?
    H11A C11 H11B . . 109.5 ?
    O3 C11 H11C . . 109.5 ?
    H11A C11 H11C . . 109.5 ?
    H11B C11 H11C . . 109.5 ?
    C21 O6 C22 . . 115.6(4) ?
    C18 N2 C12 . . 125.1(2) ?
    C18 N2 H2N . . 118(2) ?
    C12 N2 H2N . . 117(2) ?
    C17 C12 C13 . . 119.0(3) ?
    C17 C12 N2 . . 121.7(3) ?
    C13 C12 N2 . . 119.3(3) ?
    C14 C13 C12 . . 119.9(3) ?
    C14 C13 Cl3 . . 120.7(2) ?
    C12 C13 Cl3 . . 119.5(2) ?
    C15 C14 C13 . . 120.7(3) ?
    C15 C14 Cl4 . . 118.9(3) ?
    C13 C14 Cl4 . . 120.4(3) ?
    C16 C15 C14 . . 119.3(3) ?
    C16 C15 H15 . . 120.4 ?
    C14 C15 H15 . . 120.4 ?
    C15 C16 C17 . . 120.8(3) ?
    C15 C16 H16 . . 119.6 ?
    C17 C16 H16 . . 119.6 ?
    C16 C17 C12 . . 120.3(3) ?
    C16 C17 H17 . . 119.8 ?
    C12 C17 H17 . . 119.8 ?
    O4 C18 N2 . . 122.9(3) ?
    O4 C18 C19 . . 122.2(3) ?
    N2 C18 C19 . . 114.8(2) ?
    C18 C19 C20 . . 112.9(3) ?
    C18 C19 H19A . . 109.0 ?
    C20 C19 H19A . . 109.0 ?
    C18 C19 H19B . . 109.0 ?
    C20 C19 H19B . . 109.0 ?
    H19A C19 H19B . . 107.8 ?
    C21 C20 C19 . . 113.2(3) ?
    C21 C20 H20A . . 108.9 ?
    C19 C20 H20A . . 108.9 ?
    C21 C20 H20B . . 108.9 ?
    C19 C20 H20B . . 108.9 ?
    H20A C20 H20B . . 107.8 ?
    O5 C21 O6 . . 123.7(4) ?
    O5 C21 C20 . . 125.7(4) ?
    O6 C21 C20 . . 110.6(3) ?
    O6 C22 H22A . . 109.5 ?
    O6 C22 H22B . . 109.5 ?
    H22A C22 H22B . . 109.5 ?
    O6 C22 H22C . . 109.5 ?
    H22A C22 H22C . . 109.5 ?
    H22B C22 H22C . . 109.5 ?
loop_
    _geom_torsion_atom_site_label_1
    _geom_torsion_atom_site_label_2
    _geom_torsion_atom_site_label_3
    _geom_torsion_atom_site_label_4
    _geom_torsion_site_symmetry_1
    _geom_torsion_site_symmetry_2
    _geom_torsion_site_symmetry_3
    _geom_torsion_site_symmetry_4
    _geom_torsion
    _geom_torsion_publ_flag
    C7 N1 C1 C2 . . . . -133.2(3) ?
    C7 N1 C1 C6 . . . . 47.9(5) ?
    C6 C1 C2 C3 . . . . 1.5(4) ?
    N1 C1 C2 C3 . . . . -177.4(3) ?
    C6 C1 C2 Cl1 . . . . -178.1(2) ?
    N1 C1 C2 Cl1 . . . . 3.1(4) ?
    C1 C2 C3 C4 . . . . -2.5(5) ?
    Cl1 C2 C3 C4 . . . . 177.1(2) ?
    C1 C2 C3 Cl2 . . . . 177.3(2) ?
    Cl1 C2 C3 Cl2 . . . . -3.2(4) ?
    C2 C3 C4 C5 . . . . 1.4(5) ?
    Cl2 C3 C4 C5 . . . . -178.4(3) ?
    C3 C4 C5 C6 . . . . 0.7(5) ?
    C4 C5 C6 C1 . . . . -1.7(5) ?
    C2 C1 C6 C5 . . . . 0.6(5) ?
    N1 C1 C6 C5 . . . . 179.4(3) ?
    C1 N1 C7 O1 . . . . 6.6(6) ?
    C1 N1 C7 C8 . . . . -174.9(3) ?
    O1 C7 C8 C9 . . . . -25.0(5) ?
    N1 C7 C8 C9 . . . . 156.5(3) ?
    C7 C8 C9 C10 . . . . -60.6(4) ?
    C11 O3 C10 O2 . . . . -2.4(6) ?
    C11 O3 C10 C9 . . . . 178.4(3) ?
    C8 C9 C10 O2 . . . . -6.7(5) ?
    C8 C9 C10 O3 . . . . 172.5(3) ?
    C18 N2 C12 C17 . . . . -45.6(4) ?
    C18 N2 C12 C13 . . . . 134.9(3) ?
    C17 C12 C13 C14 . . . . -0.4(4) ?
    N2 C12 C13 C14 . . . . 179.1(3) ?
    C17 C12 C13 Cl3 . . . . 178.7(2) ?
    N2 C12 C13 Cl3 . . . . -1.8(4) ?
    C12 C13 C14 C15 . . . . 1.0(5) ?
    Cl3 C13 C14 C15 . . . . -178.1(3) ?
    C12 C13 C14 Cl4 . . . . -179.9(2) ?
    Cl3 C13 C14 Cl4 . . . . 1.0(4) ?
    C13 C14 C15 C16 . . . . -0.7(5) ?
    Cl4 C14 C15 C16 . . . . -179.7(3) ?
    C14 C15 C16 C17 . . . . -0.2(6) ?
    C15 C16 C17 C12 . . . . 0.8(5) ?
    C13 C12 C17 C16 . . . . -0.4(5) ?
    N2 C12 C17 C16 . . . . -179.9(3) ?
    C12 N2 C18 O4 . . . . 2.8(5) ?
    C12 N2 C18 C19 . . . . -175.4(3) ?
    O4 C18 C19 C20 . . . . 16.9(5) ?
    N2 C18 C19 C20 . . . . -164.9(3) ?
    C18 C19 C20 C21 . . . . 70.7(4) ?
    C22 O6 C21 O5 . . . . 2.2(7) ?
    C22 O6 C21 C20 . . . . -178.4(4) ?
    C19 C20 C21 O5 . . . . 4.6(6) ?
    C19 C20 C21 O6 . . . . -174.7(3) ?
loop_
    _geom_hbond_atom_site_label_D
    _geom_hbond_atom_site_label_H
    _geom_hbond_atom_site_label_A
    _geom_hbond_site_symmetry_A
    _geom_hbond_distance_DH
    _geom_hbond_distance_HA
    _geom_hbond_distance_DA
    _geom_hbond_angle_DHA
    N1 H1N O1 1_455 0.852(10) 2.076(14) 2.899(3) 162(3)
    N2 H2N O4 1_655 0.859(10) 2.060(15) 2.880(3) 159(3)
data_global
_journal_date_recd_electronic     2010-04-22
_journal_date_accepted     2010-04-22
_journal_name_full     'Acta Crystallographica, Section E'
_journal_year     2010
_journal_volume     66
_journal_issue      5
_journal_page_first     o1176
_journal_page_last     o1176
_journal_paper_category     QO
_journal_coeditor_code     NG2762
_publ_contact_author_name     'Prof. B. Thimme Gowda'
_publ_contact_author_address
;
  Department of Chemistry
  Mangalore University
  Mangalagangotri-574 199
  Mangalore, INDIA
;
_publ_contact_author_email     gowdabt@yahoo.com
_publ_contact_author_fax     '91 824 2287367'
_publ_contact_author_phone     '91 824 2287262'
_publ_section_title
;
Methyl <i>N</i>-(2,3-dichlorophenyl)succinamate
;
loop_
    _publ_author_name
    _publ_author_address
    'B. Thimme Gowda'
; Department of Chemistry
  Mangalore University
  Mangalagangotri 574 199
  Mangalore, India
;
    'Sabine Foro'
; Institute of Materials Science
  Darmstadt University of Technology
  Petersenstrasse 23
  D-64287 Darmstadt, Germany
;
    'B. S. Saraswathi'
; Department of Chemistry
  Mangalore University
  Mangalagangotri 574 199
  Mangalore, India
;
    'Hartmut Fuess '
; Institute of Materials Science
  Darmstadt University of Technology
  Petersenstrasse 23
  D-64287 Darmstadt, Germany
;
