# Supplementary material for: Methyl N-(2,3-dichloro­phen­yl)succinamate
Source: Acta Crystallogr Sect E Struct Rep Online. 2010 Apr 28;66(Pt 5):o1176. doi: 10.1107/S1600536810014844 (PMC2979190; doi:10.1107/S1600536810014844)
Supplement: Supplementary file 2 [file e-66-o1176-Isup2.hkl]

# 
# h,k,l, Fc-squared, Fo-squared, sigma(Fo-squared) and status flag 
# 
data_I
_shelx_title ' ASE16 P-1' 
_shelx_refln_list_code          4 
_shelx_F_calc_maximum      153.73 
_exptl_crystal_F_000       568.00 
_reflns_d_resolution_high  0.8303 
 
loop_ 
 _symmetry_equiv_pos_as_xyz 
 'x, y, z' 
 '-x, -y, -z' 
 
_cell_length_a     4.7356 
_cell_length_b    15.8680 
_cell_length_c    17.1580 
_cell_angle_alpha  80.748 
_cell_angle_beta   88.869 
_cell_angle_gamma  82.350 
 
_shelx_F_squared_multiplier     1.000 
 
loop_ 
 _refln_index_h 
 _refln_index_k 
 _refln_index_l 
 _refln_F_squared_calc 
 _refln_F_squared_meas 
 _refln_F_squared_sigma 
 _refln_observed_status 
   1   0   0     2522.45     2604.61     16.57 o 
   2   0   0        0.26       -0.04      1.84 o 
   3   0   0      841.68      854.74      9.32 o 
   4   0   0        6.18        3.77      3.48 o 
   5   0   0       57.42       49.39     14.01 o 
  -5   1   0      236.18      237.16      6.94 o 
  -4   1   0       10.38       10.51      3.39 o 
  -3   1   0     1520.62     1535.47     10.97 o 
  -2   1   0      145.13      170.45      2.71 o 
  -1   1   0       64.01       64.40      2.42 o 
   1   1   0      923.17     1025.21      8.74 o 
   2   1   0      191.59      172.36      1.98 o 
   3   1   0        0.44        1.21      2.20 o 
   4   1   0      222.17      206.60      6.82 o 
   5   1   0       85.10       92.80      6.33 o 
  -5   2   0        1.72        9.47      9.59 o 
  -4   2   0       82.67       91.14      4.86 o 
  -3   2   0        8.45        7.79      2.35 o 
  -2   2   0      833.31      817.42      6.30 o 
  -1   2   0    21065.66    19655.56     81.45 o 
   0   2   0      479.97      507.51      2.62 o 
   1   2   0      899.33      872.23      8.75 o 
   2   2   0       67.93       41.62      1.40 o 
   3   2   0       44.03       54.76      3.55 o 
   4   2   0        1.90        1.64      4.23 o 
   5   2   0        9.43       10.21      6.95 o 
  -5   3   0       91.65       99.08     10.79 o 
  -4   3   0        6.44        8.04      4.77 o 
  -3   3   0       10.50       12.24      2.38 o 
  -2   3   0      172.77      163.04      3.03 o 
  -1   3   0     1415.02     1526.31      6.96 o 
   0   3   0      467.86      421.66      2.28 o 
   1   3   0     3995.50     3991.64     77.83 o 
   2   3   0     1714.57     1656.81      7.44 o 
   3   3   0      183.44      204.98      3.89 o 
   4   3   0      131.23      107.33      6.85 o 
   5   3   0       23.90       10.04      4.72 o 
  -5   4   0        0.80       -6.68      9.13 o 
  -4   4   0      104.93      129.28     10.80 o 
  -3   4   0       20.39       20.49      4.62 o 
  -2   4   0      407.52      372.80      5.35 o 
  -1   4   0     4099.39     4124.07     19.23 o 
   0   4   0      418.71      369.86      5.22 o 
   1   4   0     1365.44     1444.37      4.92 o 
   2   4   0       60.11       59.74      2.25 o 
   3   4   0       27.80       29.54      3.38 o 
   4   4   0       10.27        6.56      4.07 o 
   5   4   0       12.69       13.86      4.77 o 
  -5   5   0        1.08       30.74      9.92 o 
  -4   5   0        0.13       -0.15      3.59 o 
  -3   5   0       19.91       23.62      3.47 o 
  -2   5   0        9.17       13.54      3.21 o 
  -1   5   0     2849.88     2670.43     49.84 o 
   0   5   0     1852.03     1813.01     11.89 o 
   1   5   0      199.12      190.76      1.95 o 
   2   5   0      576.16      607.78      5.07 o 
   3   5   0       37.37       34.75      2.42 o 
   4   5   0       81.06       96.75      5.39 o 
   5   5   0       19.42       29.81      4.75 o 
  -5   6   0       25.33       12.60     10.47 o 
  -4   6   0       71.33       85.35      6.17 o 
  -3   6   0       19.87       13.66      3.56 o 
  -2   6   0       37.87       43.63      5.86 o 
  -1   6   0      830.99      786.74     17.97 o 
   0   6   0        1.51        0.76      1.15 o 
   1   6   0     6495.88     6405.17     24.77 o 
   2   6   0      378.78      370.15      6.20 o 
   3   6   0       17.72       24.52      2.84 o 
   4   6   0      324.30      315.73      8.51 o 
   5   6   0        0.41       22.30      7.42 o 
  -4   7   0        0.57       14.38      3.89 o 
  -3   7   0      436.47      408.90      6.18 o 
  -2   7   0      581.90      623.64      5.39 o 
  -1   7   0       25.13       29.55      2.08 o 
   0   7   0      133.69      138.54      1.80 o 
   1   7   0     1051.87     1062.41      6.73 o 
   2   7   0      597.56      621.33      4.41 o 
   3   7   0      187.81      166.29      3.96 o 
   4   7   0      411.85      400.82      8.42 o 
   5   7   0        0.17        9.25      6.24 o 
  -4   8   0        1.19       -1.12      5.50 o 
  -3   8   0      349.12      342.61     10.83 o 
  -2   8   0      175.03      191.06      5.51 o 
  -1   8   0      385.12      354.21     11.44 o 
   0   8   0     1181.87     1172.64      7.01 o 
   1   8   0       28.34       24.25      1.42 o 
   2   8   0      126.42      120.30      6.47 o 
   3   8   0      138.25      155.42      5.26 o 
   4   8   0       11.75       15.77      6.28 o 
   5   8   0       33.37       25.93      6.97 o 
  -4   9   0       14.51        8.56      6.16 o 
  -3   9   0        3.72        2.61      6.53 o 
  -2   9   0        5.26       15.09      4.29 o 
  -1   9   0      218.41      232.86      7.62 o 
   0   9   0       13.44       22.05      1.45 o 
   1   9   0     1275.06     1310.78     11.78 o 
   2   9   0        9.49       11.60      1.63 o 
   3   9   0     1014.99     1029.89     13.90 o 
   4   9   0      284.78      260.68     15.34 o 
   5   9   0       35.21       35.62      7.25 o 
  -4  10   0       14.44        8.45     16.98 o 
  -3  10   0        0.80       -4.91      6.58 o 
  -2  10   0      805.96      832.85     14.51 o 
  -1  10   0       33.77       26.27      4.05 o 
   0  10   0      393.95      395.93      5.09 o 
   1  10   0       12.62       19.25      2.15 o 
   2  10   0        8.58       11.81      3.66 o 
   3  10   0       13.23        9.74      3.28 o 
   4  10   0        1.06       -0.60      4.93 o 
   5  10   0        1.09       -5.59      6.16 o 
  -4  11   0        5.73        1.35     14.26 o 
  -3  11   0      122.42      100.89      9.61 o 
  -2  11   0        0.12       -5.04      7.45 o 
  -1  11   0      153.13      142.43      5.27 o 
   0  11   0       33.12       40.98      2.56 o 
   1  11   0       76.84       76.99      3.06 o 
   2  11   0       18.95       22.16      3.98 o 
   3  11   0       37.50       45.87      5.68 o 
   4  11   0        6.01       14.47      5.52 o 
   5  11   0        4.15       -5.13      5.13 o 
  -3  12   0       10.94        1.38      8.98 o 
  -2  12   0        0.08       -7.80      7.92 o 
  -1  12   0       57.52       61.42      5.38 o 
   0  12   0      209.10      196.17      5.62 o 
   1  12   0       12.28       11.91      3.76 o 
   2  12   0       58.16       58.29      4.49 o 
   3  12   0       95.93       96.86      4.76 o 
   4  12   0       74.30       96.47     10.47 o 
  -3  13   0       32.36       63.55      9.80 o 
  -2  13   0        3.24        6.04      8.16 o 
  -1  13   0      225.82      234.94      6.59 o 
   0  13   0      105.38       91.30      4.98 o 
   1  13   0      120.30      138.10      6.27 o 
   2  13   0       20.60       20.57      6.10 o 
   3  13   0       36.41       34.40      3.40 o 
   4  13   0       72.63       98.30      6.19 o 
  -3  14   0        0.46       -6.70      8.11 o 
  -2  14   0        4.57        5.23      7.10 o 
  -1  14   0        3.08        2.99      4.74 o 
   0  14   0       63.43       57.36      5.08 o 
   1  14   0      190.96      198.55     12.85 o 
   2  14   0        0.54       10.23      6.73 o 
   3  14   0      125.71      129.58      5.42 o 
   4  14   0       41.29       68.88      8.13 o 
  -2  15   0      153.00      118.28      9.59 o 
  -1  15   0       66.78       69.94      5.32 o 
   0  15   0      119.73      105.56      5.77 o 
   1  15   0        0.39        2.53      4.40 o 
   2  15   0        3.03        9.30      6.22 o 
   4  15   0      139.54      188.75      9.39 o 
  -2  16   0        6.99       25.55      9.37 o 
  -1  16   0      255.24      275.79      7.58 o 
   0  16   0       34.95       60.68      5.97 o 
   1  16   0      169.08      164.43     10.11 o 
   2  16   0       22.31       21.44      7.50 o 
   3  16   0       19.45        4.50      6.90 o 
  -1  17   0       32.16       18.42      9.14 o 
   0  17   0       15.42        8.91      4.79 o 
   1  17   0       38.62       51.49      8.64 o 
   2  17   0       21.19        1.12      7.76 o 
   3  17   0       50.75       30.38      7.02 o 
   0  18   0        7.06       -7.52      8.74 o 
   1  18   0       34.29       55.77      8.52 o 
   2  18   0       37.80       26.50      7.84 o 
  -2 -18   1       11.59       18.52      6.90 o 
  -1 -18   1       13.00       13.16      8.29 o 
   0 -18   1       10.11       26.47     19.70 o 
  -3 -17   1        2.91       17.44      7.01 o 
  -2 -17   1        1.08        8.13      6.19 o 
  -1 -17   1       45.86       45.46      7.54 o 
   0 -17   1        5.54        9.40      5.75 o 
   1 -17   1        8.58       20.43      9.00 o 
  -3 -16   1        2.36       21.64      6.35 o 
  -2 -16   1        1.61        7.60      6.36 o 
  -1 -16   1       29.92       45.35      8.35 o 
   0 -16   1       84.55       83.90      6.11 o 
   1 -16   1       27.96       24.96      4.97 o 
   2 -16   1        2.34       -9.22      9.22 o 
  -3 -15   1       34.21       92.62      5.50 o 
  -2 -15   1        6.52       10.00      6.06 o 
  -1 -15   1        0.74        3.59      4.22 o 
   0 -15   1      277.05      287.01      8.40 o 
   1 -15   1        9.56        3.73      6.79 o 
   2 -15   1      145.06      160.92      9.71 o 
  -3 -14   1       23.01       19.94      7.07 o 
  -2 -14   1        1.55       -5.54      5.54 o 
  -1 -14   1      682.98      670.15      8.91 o 
   0 -14   1       90.94       97.00      7.79 o 
   1 -14   1       10.29       13.14      4.53 o 
   2 -14   1        0.29       -0.31      8.36 o 
   3 -14   1       12.40       10.56      7.91 o 
  -4 -13   1       19.00        8.66      6.56 o 
  -3 -13   1       14.28       10.55     10.57 o 
  -2 -13   1      166.70      155.99      5.50 o 
  -1 -13   1      465.22      479.51      7.61 o 
   0 -13   1      189.35      175.11      5.88 o 
   1 -13   1       85.43       79.29      5.06 o 
   3 -13   1       71.79       67.97     10.06 o 
  -4 -12   1        4.13        1.66      4.69 o 
  -3 -12   1        0.18       -3.14      3.14 o 
  -2 -12   1      250.77      244.09     13.29 o 
  -1 -12   1      381.58      399.64     19.01 o 
   0 -12   1       17.88       13.48      4.08 o 
   1 -12   1      209.10      213.53      6.22 o 
   2 -12   1        0.43        2.59      6.91 o 
   3 -12   1        2.64       -1.00      8.11 o 
  -4 -11   1      104.86       87.87     14.75 o 
  -3 -11   1       94.42       84.20      4.68 o 
  -2 -11   1      161.35      167.86      5.25 o 
  -1 -11   1      218.53      209.29      4.29 o 
   0 -11   1       21.96       30.34      4.24 o 
   1 -11   1       46.44       58.15      4.51 o 
   2 -11   1       40.59       52.38      8.20 o 
   3 -11   1       12.23       33.50      8.46 o 
   4 -11   1       20.05       23.56      6.25 o 
  -5 -10   1       27.89       50.14      7.81 o 
  -4 -10   1       80.33       73.97      9.00 o 
  -3 -10   1       14.71       12.66      3.38 o 
  -2 -10   1     1105.56     1082.18     10.90 o 
  -1 -10   1     1052.60     1042.76     11.34 o 
   0 -10   1     1031.67     1028.24      5.60 o 
   1 -10   1       47.26       49.97      4.50 o 
   2 -10   1      134.16      129.38      5.23 o 
   3 -10   1       10.08        8.55      7.47 o 
   4 -10   1        5.61       33.18     17.77 o 
  -5  -9   1        3.37       12.15      7.16 o 
  -4  -9   1      115.13      120.86      6.35 o 
  -3  -9   1        1.08        2.37      3.02 o 
  -2  -9   1      291.61      264.50      5.50 o 
  -1  -9   1      390.93      377.42      3.40 o 
   0  -9   1      910.62      899.92      5.21 o 
   1  -9   1      923.65      934.22      8.69 o 
   2  -9   1      557.40      591.11     12.09 o 
   3  -9   1        6.41       -3.36      6.62 o 
   4  -9   1       61.07       71.06     21.02 o 
  -5  -8   1       40.48       70.40      8.26 o 
  -4  -8   1      109.81       88.33      5.80 o 
  -3  -8   1      282.81      286.50      4.93 o 
  -2  -8   1       10.03       16.99      1.97 o 
  -1  -8   1     1337.82     1354.59      5.21 o 
   0  -8   1      133.62      112.16      1.80 o 
   1  -8   1        6.15       11.72      2.39 o 
   2  -8   1      433.77      402.05      6.99 o 
   3  -8   1       19.08       19.32      7.42 o 
   4  -8   1       18.21        3.71      5.42 o 
  -5  -7   1       34.55       35.76      6.63 o 
  -4  -7   1        4.25        0.12      4.68 o 
  -3  -7   1        2.15        2.36      3.03 o 
  -2  -7   1        9.55       15.50      1.81 o 
  -1  -7   1       20.80       20.25      1.55 o 
   0  -7   1       71.91       75.13      1.73 o 
   1  -7   1     2420.74     2480.65     49.56 o 
   2  -7   1      308.18      286.91      5.45 o 
   3  -7   1      113.61      124.86      7.93 o 
   4  -7   1       42.81       48.74      7.51 o 
  -5  -6   1       56.22       33.37      4.82 o 
  -4  -6   1       91.45       97.77      9.59 o 
  -3  -6   1      138.21      142.10      3.55 o 
  -2  -6   1      236.39      218.75      3.68 o 
  -1  -6   1     1190.60     1175.84      5.08 o 
   0  -6   1      499.94      505.66      4.60 o 
   1  -6   1       61.23       75.54      2.88 o 
   2  -6   1      109.37      110.86      4.01 o 
   3  -6   1       83.61       92.86      4.22 o 
   4  -6   1        0.02        1.47      4.12 o 
   5  -6   1       32.16       -1.72     10.48 o 
  -5  -5   1       69.34       75.70     22.11 o 
  -4  -5   1       80.90       85.44      6.78 o 
  -3  -5   1      257.86      268.74      4.78 o 
  -2  -5   1       71.79       74.35      2.73 o 
  -1  -5   1       25.03       14.26      1.07 o 
   0  -5   1    15317.85    14555.08    171.26 o 
   1  -5   1        0.82        4.08      2.29 o 
   2  -5   1       54.11       65.99      3.72 o 
   3  -5   1       10.01       14.50      3.28 o 
   4  -5   1       28.34       22.86      7.88 o 
   5  -5   1        0.80       14.05     10.41 o 
  -5  -4   1      133.99      103.21     13.78 o 
  -4  -4   1       95.19       98.35     10.03 o 
  -3  -4   1      460.73      435.11      5.59 o 
  -2  -4   1      133.71      147.17      2.61 o 
  -1  -4   1     3706.50     3580.07     21.81 o 
   0  -4   1     6644.17     6426.80     24.88 o 
   1  -4   1     1736.89     1692.90      8.34 o 
   2  -4   1      252.81      264.90      4.95 o 
   3  -4   1        0.29       -0.25      3.05 o 
   4  -4   1        0.23        4.30      4.64 o 
   5  -4   1       16.15       23.70      8.63 o 
  -5  -3   1        0.31        9.68      4.50 o 
  -4  -3   1       31.59       26.63      9.19 o 
  -3  -3   1       86.48       78.76      4.46 o 
  -2  -3   1      458.54      507.28      3.74 o 
  -1  -3   1      273.29      294.52      2.34 o 
   0  -3   1     2180.73     2149.85      9.56 o 
   1  -3   1      534.32      524.61     10.63 o 
   2  -3   1      114.74      125.23      3.77 o 
   3  -3   1       29.72       43.12      2.80 o 
   4  -3   1       38.21       40.39      5.02 o 
   5  -3   1       37.92       43.86      5.92 o 
  -5  -2   1       63.20       63.92      6.94 o 
  -4  -2   1       16.71       16.31      4.45 o 
  -3  -2   1       11.47       18.84      4.04 o 
  -2  -2   1       27.50       30.36      1.52 o 
  -1  -2   1      488.71      587.56      4.14 o 
   0  -2   1      503.91      515.40      4.29 o 
   1  -2   1      728.86      853.90      6.42 o 
   2  -2   1      608.99      639.48      7.03 o 
   3  -2   1        8.75        6.79      2.43 o 
   4  -2   1       33.53       47.25      5.48 o 
   5  -2   1       14.12       42.75      9.44 o 
  -5  -1   1       57.61       47.79     15.22 o 
  -4  -1   1       70.88       67.07      5.01 o 
  -3  -1   1      463.11      467.67      4.96 o 
  -2  -1   1       15.86       13.62      2.23 o 
  -1  -1   1       74.70       86.70      2.11 o 
   1  -1   1      692.13      766.60      6.88 o 
   2  -1   1      132.00      117.32      2.75 o 
   3  -1   1     1187.20     1205.51      8.33 o 
   4  -1   1        2.26        3.25      3.47 o 
   5  -1   1       53.74       69.23     20.53 o 
  -5   0   1        4.29        0.03      4.72 o 
  -4   0   1      171.49      148.37      5.66 o 
  -3   0   1        0.14        1.08      3.53 o 
  -2   0   1      150.08      173.69      3.78 o 
  -1   0   1     3351.81     3322.46      7.10 o 
   1   0   1     6188.39     6201.04      9.40 o 
   2   0   1      468.45      512.38      7.63 o 
   3   0   1        1.34        1.58      2.18 o 
   4   0   1      139.22      148.51      4.76 o 
   5   0   1      248.66      268.55      8.27 o 
  -5   1   1       16.72       38.89      9.62 o 
  -4   1   1       23.26       22.90      4.32 o 
  -3   1   1      751.12      732.32     12.66 o 
  -2   1   1        0.45        0.77      2.08 o 
  -1   1   1     1664.19     1742.99      6.90 o 
   1   1   1     7525.66     7777.99     27.74 o 
   2   1   1      314.15      319.62      3.94 o 
   3   1   1     1434.20     1534.37     25.13 o 
   4   1   1      114.23       99.29      5.04 o 
   5   1   1        2.75       -1.80      4.58 o 
  -5   2   1        5.19       -7.48      8.79 o 
  -4   2   1      177.61      169.85      5.73 o 
  -3   2   1        6.06        7.53      2.42 o 
  -2   2   1     5059.38     5062.98     16.70 o 
  -1   2   1    23104.88    21786.20    134.92 o 
   0   2   1     1136.72     1126.40      9.32 o 
   1   2   1      715.27      885.94      9.63 o 
   2   2   1      377.99      405.01      3.06 o 
   3   2   1      713.95      716.10      7.71 o 
   4   2   1      553.58      501.71      6.89 o 
   5   2   1       42.09       53.00      8.42 o 
  -5   3   1      153.54      186.32     11.11 o 
  -4   3   1       69.06       80.77      9.31 o 
  -3   3   1        8.63        9.94      3.17 o 
  -2   3   1      112.41      136.51      2.66 o 
  -1   3   1     3797.26     3724.19      9.16 o 
   0   3   1     7047.62     7240.87     71.12 o 
   1   3   1      550.75      596.85      3.76 o 
   2   3   1      986.29     1043.91     10.49 o 
   3   3   1      316.04      329.30      6.35 o 
   4   3   1        8.42        9.39      3.70 o 
   5   3   1        0.26        9.89      6.84 o 
  -5   4   1        6.60      -10.56     10.56 o 
  -4   4   1       25.93       30.90      8.62 o 
  -3   4   1        3.79        0.47      2.32 o 
  -2   4   1     3683.08     3598.34     16.16 o 
  -1   4   1      338.29      290.92      2.89 o 
   0   4   1      852.06      849.93      4.40 o 
   1   4   1        1.51       -1.44      1.86 o 
   2   4   1     1360.27     1445.88     13.33 o 
   3   4   1      828.86      808.52      6.12 o 
   4   4   1      230.77      218.78      6.27 o 
   5   4   1       10.94       16.59      5.51 o 
  -5   5   1       21.12       27.34      9.48 o 
  -4   5   1       38.71       35.54     10.21 o 
  -3   5   1       12.25       22.12      4.59 o 
  -2   5   1     3042.79     3018.54      9.31 o 
  -1   5   1       16.49        7.27      1.78 o 
   0   5   1     2457.05     2492.40     13.86 o 
   1   5   1      140.79      158.59      1.78 o 
   2   5   1      272.75      307.17      3.49 o 
   3   5   1       30.72       23.48      2.18 o 
   4   5   1      660.36      684.30      7.87 o 
   5   5   1        0.05       -3.75      5.67 o 
  -5   6   1       14.56       26.75      9.19 o 
  -4   6   1       17.64       20.35     12.74 o 
  -3   6   1      587.22      568.72      6.77 o 
  -2   6   1      396.82      366.82     11.23 o 
  -1   6   1      273.09      307.20      3.21 o 
   0   6   1      206.53      207.67      2.37 o 
   1   6   1     1085.52     1231.96      8.63 o 
   2   6   1      839.04      864.22      7.57 o 
   3   6   1        6.51       10.76      3.49 o 
   4   6   1       19.21       12.69      4.26 o 
   5   6   1        9.74        9.54      4.48 o 
  -4   7   1       41.34       32.75      5.63 o 
  -3   7   1     1500.53     1467.42     18.20 o 
  -2   7   1     1335.74     1253.23     19.61 o 
  -1   7   1     1330.72     1326.03     13.48 o 
   0   7   1     3472.85     3567.71     19.34 o 
   1   7   1      682.75      727.83      6.15 o 
   2   7   1      208.77      196.94      4.54 o 
   3   7   1       65.64       63.18      5.66 o 
   4   7   1       83.60       77.50      5.33 o 
   5   7   1        4.25        4.86      5.80 o 
  -4   8   1       20.47       10.59      8.00 o 
  -3   8   1      126.44      132.38      6.09 o 
  -2   8   1      380.39      352.10     14.80 o 
  -1   8   1      631.52      588.22      5.90 o 
   0   8   1      909.70      846.82      9.47 o 
   1   8   1      230.21      202.69      3.17 o 
   2   8   1     1208.76     1155.01     10.54 o 
   3   8   1       85.89       77.87      4.91 o 
   4   8   1       30.08       33.81      5.00 o 
   5   8   1      145.90      157.79      9.44 o 
  -4   9   1       16.82       18.39     10.76 o 
  -3   9   1      198.69      163.41      8.81 o 
  -2   9   1       34.22       29.56      6.93 o 
  -1   9   1        0.35        0.22      2.14 o 
   0   9   1      280.49      252.89      4.45 o 
   1   9   1      156.88      154.67      4.35 o 
   2   9   1       78.84       84.30      4.10 o 
   3   9   1      414.23      418.01     10.42 o 
   4   9   1      114.18      109.68      9.46 o 
   5   9   1       37.72       41.19     14.70 o 
  -4  10   1        1.60        5.91      6.54 o 
  -3  10   1       21.55       16.93      7.53 o 
  -2  10   1      761.36      740.29     13.96 o 
  -1  10   1      377.17      390.09      6.42 o 
   0  10   1        7.01        2.17      2.25 o 
   1  10   1      243.03      238.66      5.11 o 
   2  10   1       31.26       33.60      3.89 o 
   3  10   1        0.08       -0.46      3.25 o 
   4  10   1      237.21      286.33     33.06 o 
   5  10   1       40.10       52.68      9.86 o 
  -4  11   1       17.65       34.57     29.66 o 
  -3  11   1       49.22       75.05      9.14 o 
  -2  11   1       31.85       52.22      8.18 o 
  -1  11   1      342.43      327.74      6.49 o 
   0  11   1      820.16      845.52      5.52 o 
   1  11   1      338.91      331.54      3.29 o 
   2  11   1       38.79       41.00      7.30 o 
   3  11   1        3.51        1.63      3.47 o 
   4  11   1        9.10        6.41      4.51 o 
   5  11   1       17.16       39.43      5.40 o 
  -3  12   1        2.54       -8.29      8.29 o 
  -2  12   1      278.29      314.44     11.33 o 
  -1  12   1      120.56      131.92      5.39 o 
   0  12   1       75.29       78.93      4.66 o 
   1  12   1       82.18       84.58      4.27 o 
   2  12   1       11.62       10.19      6.37 o 
   3  12   1       98.87      102.66      6.24 o 
   4  12   1       12.34       -1.63      5.58 o 
  -3  13   1        8.05       -3.01      8.25 o 
  -2  13   1        1.78       -3.48      7.49 o 
  -1  13   1      222.74      207.78      6.22 o 
   0  13   1        1.14        2.31      4.23 o 
   1  13   1      334.25      299.35      6.25 o 
   2  13   1      100.52       91.88      7.62 o 
   3  13   1       24.58       23.75      8.26 o 
   4  13   1       60.44       54.70      9.41 o 
  -3  14   1        1.09       -7.92      7.92 o 
  -2  14   1       10.79       -2.02      7.87 o 
  -1  14   1        0.70        6.66      4.73 o 
   0  14   1        8.26        9.29      4.76 o 
   1  14   1       29.71       30.63      4.61 o 
   2  14   1       39.08       35.40      7.30 o 
   3  14   1        0.01        6.53      4.54 o 
   4  14   1        0.62        1.78      5.90 o 
  -2  15   1       27.51       40.02      9.02 o 
  -1  15   1        0.06       -4.94      4.94 o 
   0  15   1       15.55       10.01      7.95 o 
   1  15   1       24.01       23.38      7.85 o 
   2  15   1        8.66        2.68      5.74 o 
   3  15   1        0.14        6.38      6.88 o 
   4  15   1       14.80       -1.12      5.45 o 
  -2  16   1        0.48       -8.54      9.02 o 
  -1  16   1       47.43       42.63      5.56 o 
   0  16   1       28.37       22.25      5.12 o 
   1  16   1      112.83      125.27      9.83 o 
   2  16   1       19.00       23.59      7.68 o 
   3  16   1      141.42      167.34     10.02 o 
  -1  17   1        5.19       19.63      5.92 o 
   0  17   1      227.48      234.23     10.08 o 
   1  17   1       47.07       48.66      8.54 o 
   2  17   1       16.95       31.91      8.34 o 
   3  17   1        6.84       29.63      6.99 o 
  -1  18   1       46.55       50.79     11.33 o 
   0  18   1        0.48       16.99      5.87 o 
   1  18   1        3.68       -8.34      8.34 o 
   2  18   1        0.59        8.77      6.90 o 
  -1 -18   2       16.99       22.23      7.55 o 
   0 -18   2       37.22       31.31     15.96 o 
  -2 -17   2       18.07        9.54      7.42 o 
  -1 -17   2       12.67       36.51      8.58 o 
   0 -17   2        0.04       -4.98      4.98 o 
   1 -17   2       49.42       44.14      5.57 o 
  -2 -16   2       12.11       -1.05      7.32 o 
  -1 -16   2        3.14        0.07      6.61 o 
   0 -16   2        4.81       15.00      4.74 o 
   1 -16   2        0.12        2.10      5.82 o 
   2 -16   2        1.37       13.32      9.86 o 
  -3 -15   2       53.24       52.13      7.34 o 
  -2 -15   2      129.48      144.62      8.57 o 
  -1 -15   2       11.25        5.29      6.16 o 
   0 -15   2      366.94      385.31     11.19 o 
   1 -15   2       29.18       29.89      6.28 o 
   2 -15   2       22.11        8.22      7.45 o 
  -4 -14   2       22.60       55.78      8.18 o 
  -3 -14   2        9.66       15.72      7.73 o 
  -2 -14   2        0.28       10.40      5.64 o 
  -1 -14   2       29.18       41.00      4.85 o 
   0 -14   2       14.97       19.31      4.88 o 
   1 -14   2       24.16       23.83      5.06 o 
   2 -14   2        4.12       -8.58      8.96 o 
   3 -14   2       88.10       88.92      9.19 o 
  -4 -13   2        5.86       17.64      6.86 o 
  -3 -13   2       57.18       61.98      4.84 o 
  -2 -13   2        0.53        9.92      3.78 o 
  -1 -13   2      166.72      161.26      5.70 o 
   0 -13   2      658.72      684.22     22.95 o 
   1 -13   2       31.62       30.33      7.77 o 
   2 -13   2        0.26        9.76      7.62 o 
   3 -13   2        3.97       36.60      9.94 o 
  -4 -12   2        1.17        5.10      6.35 o 
  -3 -12   2       24.57       33.45      4.55 o 
  -2 -12   2        2.70       -4.20      4.81 o 
  -1 -12   2       27.22       38.64      4.25 o 
   0 -12   2       22.50       29.30      4.41 o 
   1 -12   2      863.78      811.09     18.97 o 
   2 -12   2       28.64       41.78      7.83 o 
   3 -12   2        8.20       13.62      8.05 o 
  -4 -11   2       42.08       44.60      7.83 o 
  -3 -11   2       64.33       72.12      8.49 o 
  -2 -11   2      564.91      548.81      7.84 o 
  -1 -11   2      164.85      161.71      3.79 o 
   0 -11   2      153.11      155.41     10.34 o 
   1 -11   2      201.71      175.46      5.72 o 
   2 -11   2      229.75      207.30      5.98 o 
   3 -11   2       45.87       29.35      7.68 o 
   4 -11   2        7.20        7.76      8.08 o 
  -5 -10   2       14.63       13.32      6.75 o 
  -4 -10   2       99.16      110.17      5.81 o 
  -3 -10   2        2.88        4.73      4.72 o 
  -2 -10   2        9.99        7.89      2.76 o 
  -1 -10   2      137.54      135.44      3.45 o 
   0 -10   2     1044.67     1006.00      9.27 o 
   1 -10   2      230.29      229.29      8.53 o 
   2 -10   2      396.74      414.96     11.01 o 
   3 -10   2        2.98       -6.00      7.83 o 
   4 -10   2       65.89       59.33      6.69 o 
  -5  -9   2        2.44       -5.08      6.53 o 
  -4  -9   2       87.83       70.75      5.47 o 
  -3  -9   2      480.57      479.14      6.72 o 
  -2  -9   2       48.29       50.63      2.44 o 
  -1  -9   2      800.29      826.23     12.39 o 
   0  -9   2      467.14      478.87      3.97 o 
   1  -9   2      708.75      738.95     11.62 o 
   2  -9   2      217.68      226.81      9.05 o 
   3  -9   2        0.11        4.52      6.73 o 
   4  -9   2        0.01       -1.64     14.70 o 
  -5  -8   2       14.63       15.08      5.76 o 
  -4  -8   2        0.14       -6.44      6.44 o 
  -3  -8   2      699.07      670.29      6.77 o 
  -2  -8   2      137.37      134.30      2.70 o 
  -1  -8   2       16.33       16.08      1.32 o 
   0  -8   2       21.56       28.73      1.40 o 
   1  -8   2      249.42      267.54      4.22 o 
   2  -8   2       12.72       20.78      3.50 o 
   3  -8   2      166.18      197.59      8.72 o 
   4  -8   2      158.17      167.67      8.16 o 
  -5  -7   2       34.62       51.15      7.89 o 
  -4  -7   2       20.20        9.31      6.63 o 
  -3  -7   2      121.40      127.08      3.65 o 
  -2  -7   2        4.29        6.21      2.44 o 
  -1  -7   2      924.54      902.74      5.00 o 
   0  -7   2      172.72      194.04      3.19 o 
   1  -7   2      121.78      138.56      7.77 o 
   2  -7   2      330.17      323.54      5.63 o 
   3  -7   2        0.04       -1.32      4.37 o 
   4  -7   2       77.57       77.51      4.99 o 
  -5  -6   2        1.18       18.92      4.34 o 
  -4  -6   2        3.07        2.38      6.52 o 
  -3  -6   2      220.57      205.60      4.79 o 
  -2  -6   2      539.99      526.40      5.00 o 
  -1  -6   2      141.82      121.41      1.74 o 
   0  -6   2     1670.53     1739.68     14.35 o 
   1  -6   2      834.06      841.24     10.52 o 
   2  -6   2        8.93        9.25      5.32 o 
   3  -6   2      646.95      660.16      8.92 o 
   4  -6   2       91.47      110.11      6.29 o 
   5  -6   2        1.64       26.76     16.25 o 
  -5  -5   2       59.43       55.72      8.04 o 
  -4  -5   2       42.75       52.02      8.03 o 
  -3  -5   2        8.81       13.31      3.28 o 
  -2  -5   2      678.46      697.44     11.83 o 
  -1  -5   2       99.53       99.09      1.42 o 
   0  -5   2      120.05      102.20      4.50 o 
   1  -5   2      221.30      205.81      5.99 o 
   2  -5   2      286.38      255.72      4.94 o 
   3  -5   2        1.40        1.04      3.25 o 
   4  -5   2       24.06       35.64      5.44 o 
   5  -5   2       59.61       58.61     16.98 o 
  -5  -4   2       40.65       37.20      5.28 o 
  -4  -4   2        9.24        3.83      4.30 o 
  -3  -4   2      890.77      899.42     12.12 o 
  -2  -4   2        9.81        8.15      2.16 o 
  -1  -4   2      905.35      957.77     10.93 o 
   0  -4   2     1020.83     1083.05      8.48 o 
   1  -4   2      659.34      666.47      6.95 o 
   2  -4   2      103.90      110.41      2.77 o 
   3  -4   2      990.11     1027.10      7.95 o 
   4  -4   2        9.15        6.45      4.92 o 
   5  -4   2       15.27       29.71     13.61 o 
  -5  -3   2      156.92      136.89     10.64 o 
  -4  -3   2      272.73      281.30      7.01 o 
  -3  -3   2       16.17       18.98      4.01 o 
  -2  -3   2     4461.55     4420.12     12.90 o 
  -1  -3   2     2173.55     2125.50     24.38 o 
   0  -3   2     1477.62     1557.18      6.50 o 
   1  -3   2      387.46      404.02      4.17 o 
   2  -3   2     1620.32     1569.72      6.77 o 
   3  -3   2       41.73       52.52      3.40 o 
   4  -3   2      122.25      123.70      6.26 o 
   5  -3   2       23.91       18.04      5.63 o 
  -5  -2   2      103.68       83.70      8.38 o 
  -4  -2   2      140.98      122.08      5.55 o 
  -3  -2   2      436.90      429.14      5.91 o 
  -2  -2   2     2380.40     2504.86      8.02 o 
  -1  -2   2    23634.23    22718.95    266.16 o 
   0  -2   2     9304.15     9294.76     32.36 o 
   1  -2   2      993.28     1073.17     13.93 o 
   2  -2   2     1219.47     1209.39      5.17 o 
   3  -2   2      411.84      425.50      5.27 o 
   4  -2   2      199.73      205.78     11.10 o 
   5  -2   2       48.51       46.87      5.71 o 
  -5  -1   2       10.65       24.64      6.29 o 
  -4  -1   2        0.09        1.29      4.50 o 
  -3  -1   2       15.44        6.06      2.77 o 
  -2  -1   2       90.47       72.80      2.61 o 
  -1  -1   2     4005.32     3826.78     28.26 o 
   1  -1   2     1861.04     1851.48      6.74 o 
   2  -1   2     1376.21     1497.53      8.65 o 
   3  -1   2      403.75      378.54      8.08 o 
   4  -1   2       81.92       82.01      4.72 o 
   5  -1   2       26.45       22.43      5.56 o 
  -5   0   2       14.21       11.90      4.23 o 
  -4   0   2      191.97      202.19      6.23 o 
  -3   0   2       75.25       85.91      3.30 o 
  -2   0   2     1963.93     1912.87     14.07 o 
  -1   0   2     1414.87     1345.50     10.83 o 
   1   0   2      272.84      256.92      3.73 o 
   2   0   2       42.08       33.10      1.38 o 
   3   0   2      191.82      209.18      3.35 o 
   4   0   2     1126.16     1073.97      9.35 o 
   5   0   2       32.32       46.06      4.29 o 
  -5   1   2        3.10        8.46      8.86 o 
  -4   1   2      234.59      199.85      6.94 o 
  -3   1   2      298.29      249.86      4.37 o 
  -2   1   2       81.64      105.84      3.02 o 
  -1   1   2     2213.90     2326.13     12.25 o 
   0   1   2      363.00      379.51      2.54 o 
   1   1   2      210.82      208.24      2.37 o 
   2   1   2        1.66        4.26      1.27 o 
   3   1   2       87.41       90.21      3.85 o 
   4   1   2       62.28       62.18      4.12 o 
   5   1   2        0.33       19.39      4.93 o 
  -5   2   2       24.73       23.63      9.79 o 
  -4   2   2       13.41       15.10      4.01 o 
  -3   2   2      437.97      456.88      5.33 o 
  -2   2   2     1008.90      921.01      7.02 o 
  -1   2   2     3968.78     3908.52     14.44 o 
   0   2   2     2470.07     2369.81     27.68 o 
   1   2   2      231.69      243.23      2.30 o 
   2   2   2      703.44      654.06      3.78 o 
   3   2   2       43.48       40.77      3.07 o 
   4   2   2      150.04      133.32      4.64 o 
   5   2   2        0.08       11.00      4.00 o 
  -5   3   2       62.15       65.97     10.67 o 
  -4   3   2       18.52       13.36      8.82 o 
  -3   3   2        0.33        0.00      2.60 o 
  -2   3   2        2.09        2.07      2.13 o 
  -1   3   2    19294.76    19344.14     36.89 o 
   0   3   2     4283.76     4390.17     40.38 o 
   1   3   2      293.22      327.09      5.39 o 
   2   3   2      504.86      464.23      4.25 o 
   3   3   2      209.36      221.56      3.13 o 
   4   3   2       40.62       34.18      3.97 o 
   5   3   2      133.58      114.15     13.13 o 
  -5   4   2       74.86       87.67      9.76 o 
  -4   4   2      353.25      336.15      7.56 o 
  -3   4   2        2.56        1.40      2.56 o 
  -2   4   2       11.00        6.62      1.31 o 
  -1   4   2      118.72      145.04      3.07 o 
   0   4   2      307.20      286.07      3.42 o 
   1   4   2      223.31      228.60      2.79 o 
   2   4   2     1096.85     1184.50     13.54 o 
   3   4   2      567.97      586.10      4.54 o 
   4   4   2       39.96       31.92      4.20 o 
   5   4   2       56.20       52.93      7.20 o 
  -5   5   2        0.02       -8.08      9.47 o 
  -4   5   2       55.14       57.39      6.88 o 
  -3   5   2      269.70      275.35      6.44 o 
  -2   5   2     1771.57     1729.06      9.76 o 
  -1   5   2     2425.15     2476.19     16.79 o 
   0   5   2      145.48      140.16      2.37 o 
   1   5   2     1845.37     1940.56      4.38 o 
   2   5   2      140.77      144.37      3.24 o 
   3   5   2      123.00      140.51      3.42 o 
   4   5   2        1.29        1.12      3.45 o 
   5   5   2       50.16       49.81      6.08 o 
  -5   6   2       12.20       42.56     11.09 o 
  -4   6   2        6.13       10.32      5.25 o 
  -3   6   2       76.62       75.77      5.20 o 
  -2   6   2      238.97      224.39      3.94 o 
  -1   6   2        0.76        4.11      2.82 o 
   0   6   2     1008.06     1014.84      3.99 o 
   1   6   2     4558.14     4412.24     20.93 o 
   2   6   2        0.10        4.59      2.51 o 
   3   6   2       47.21       60.65      2.70 o 
   4   6   2       19.79       18.80      3.19 o 
   5   6   2      319.94      359.95      7.95 o 
  -4   7   2        0.90       -5.92      5.92 o 
  -3   7   2       62.00       70.16      5.89 o 
  -2   7   2     2223.93     2323.80     19.50 o 
  -1   7   2     1645.80     1722.30     20.74 o 
   0   7   2      649.10      656.93      3.43 o 
   1   7   2      534.52      584.97      3.26 o 
   2   7   2      341.06      305.96      4.25 o 
   3   7   2      653.57      691.62      8.61 o 
   4   7   2       78.82       91.45      5.83 o 
   5   7   2       50.93       65.72      5.05 o 
  -4   8   2      112.97      118.37      8.26 o 
  -3   8   2      324.18      317.10      7.55 o 
  -2   8   2       63.52       77.98      7.20 o 
  -1   8   2      415.38      385.68      5.19 o 
   0   8   2     2123.68     2246.98     16.29 o 
   1   8   2      232.73      243.35      2.45 o 
   2   8   2      192.92      221.79      4.90 o 
   3   8   2        3.04        0.93      3.01 o 
   4   8   2      479.66      453.89      8.88 o 
   5   8   2       17.85        8.65      5.13 o 
  -4   9   2       89.90       84.21      6.98 o 
  -3   9   2       73.01       68.47      6.97 o 
  -2   9   2       22.15       17.75      6.66 o 
  -1   9   2       37.04       48.60      3.72 o 
   0   9   2      164.18      173.30      4.14 o 
   1   9   2        1.29        0.46      1.50 o 
   2   9   2      277.88      281.59      3.52 o 
   3   9   2        5.15        3.13      3.27 o 
   4   9   2        0.14        1.76      4.72 o 
   5   9   2       75.98       55.55      8.00 o 
  -4  10   2       25.13       14.40      6.45 o 
  -3  10   2        9.41        3.00      5.57 o 
  -2  10   2       85.71       84.03      8.49 o 
  -1  10   2       69.19       66.59      4.33 o 
   0  10   2      473.40      460.05      4.48 o 
   1  10   2       11.01       11.12      1.75 o 
   2  10   2      170.13      173.37      6.95 o 
   3  10   2      310.05      319.99      5.55 o 
   4  10   2       28.64       22.19      8.38 o 
   5  10   2       23.77       31.76      6.89 o 
  -4  11   2        9.14       46.59     26.49 o 
  -3  11   2        4.07       -4.89      7.86 o 
  -2  11   2      142.25      123.28      8.88 o 
  -1  11   2       16.04       13.73      5.36 o 
   0  11   2      110.46       92.14      4.91 o 
   1  11   2      570.70      545.62      6.78 o 
   2  11   2      211.51      218.21      5.62 o 
   3  11   2       32.90       43.32      4.68 o 
   4  11   2       95.61       99.91      6.15 o 
   5  11   2        7.92       26.02      7.96 o 
  -3  12   2       14.65       31.31      8.14 o 
  -2  12   2       42.76       30.45      8.04 o 
  -1  12   2       40.63       35.95      4.49 o 
   0  12   2       86.05       75.71      4.79 o 
   1  12   2       22.53       20.01      3.67 o 
   2  12   2      530.45      537.72      7.75 o 
   3  12   2      473.93      469.77     24.38 o 
   4  12   2       26.80       57.88      9.92 o 
  -3  13   2       40.46       56.09      8.81 o 
  -2  13   2      101.79      111.16      9.92 o 
  -1  13   2       32.14       48.47      7.46 o 
   0  13   2        3.34        3.60      4.44 o 
   1  13   2       27.51       21.00      3.96 o 
   2  13   2       22.83       22.97      6.16 o 
   3  13   2        8.20        7.36      4.07 o 
   4  13   2       45.00       68.67      8.00 o 
  -3  14   2        9.59       13.29      7.99 o 
  -2  14   2       50.22       56.23      9.33 o 
  -1  14   2       22.37       26.58      5.07 o 
   0  14   2       14.48        9.62      4.52 o 
   1  14   2      102.97      106.32      5.13 o 
   2  14   2      221.40      215.76      9.09 o 
   3  14   2        5.99       -4.45      4.45 o 
   4  14   2       37.51       75.62     15.52 o 
  -2  15   2        0.01       -8.27      8.39 o 
  -1  15   2       28.84       32.26      8.96 o 
   0  15   2      232.97      229.77      8.46 o 
   1  15   2       40.19       28.33      7.08 o 
   2  15   2      175.72      180.77      9.29 o 
   3  15   2       60.88       55.13      7.42 o 
   4  15   2       15.34       31.57      5.37 o 
  -2  16   2       23.18       33.53      9.12 o 
  -1  16   2        3.20        4.71      5.56 o 
   0  16   2        4.92        8.16      4.88 o 
   1  16   2       46.88       47.52      8.49 o 
   2  16   2       49.89       40.74      8.21 o 
   3  16   2      206.61      209.73      9.81 o 
  -1  17   2       22.45        5.27      8.56 o 
   0  17   2       93.79      112.76      6.44 o 
   1  17   2       10.53        6.81      8.01 o 
   2  17   2       36.81       30.89      7.44 o 
   3  17   2        7.95       -7.24      7.24 o 
  -1  18   2        4.80       -2.62     18.31 o 
   0  18   2        2.43       -5.50      5.50 o 
   1  18   2        0.15        9.64      7.72 o 
   2  18   2        5.32       -7.52      7.52 o 
   1  19   2       41.17       35.52      8.46 o 
  -1 -18   3        0.05        1.47      8.39 o 
   0 -18   3       13.41       33.61     18.68 o 
  -2 -17   3        7.83        3.38      6.83 o 
  -1 -17   3       15.72        1.24      6.30 o 
   0 -17   3        2.56        5.32      5.29 o 
   1 -17   3       31.16       62.85     12.51 o 
  -3 -16   3        0.10       24.08      6.36 o 
  -2 -16   3       64.87       74.48      8.20 o 
  -1 -16   3       27.77       31.06      4.98 o 
   0 -16   3       45.84       42.48      5.60 o 
   1 -16   3       15.78       16.87     12.66 o 
   2 -16   3        4.43       -5.26      9.34 o 
  -3 -15   3        0.68       28.35     11.67 o 
  -2 -15   3       12.99       20.90      7.47 o 
  -1 -15   3        1.75       16.87      5.59 o 
   0 -15   3       51.74       39.98     10.60 o 
   1 -15   3        0.78       -3.21      4.40 o 
   2 -15   3       31.30       55.58      8.97 o 
  -3 -14   3      105.21      115.57     13.67 o 
  -2 -14   3        3.63       -5.92      6.16 o 
  -1 -14   3      151.13      148.53      5.75 o 
   0 -14   3      103.45      105.78     10.47 o 
   1 -14   3        9.75        9.78      7.62 o 
   2 -14   3        3.22       18.26      8.01 o 
  -4 -13   3        5.15       -4.91      6.03 o 
  -3 -13   3        4.57        1.08      4.08 o 
  -2 -13   3        1.94       12.39     10.54 o 
  -1 -13   3       51.35       55.43      4.63 o 
   0 -13   3      144.91      148.00      6.06 o 
   1 -13   3       21.85       23.29      7.47 o 
   2 -13   3       42.73       29.42      8.38 o 
   3 -13   3       43.29       23.48      8.36 o 
  -4 -12   3       25.60       24.10      6.89 o 
  -3 -12   3       23.29       27.39      4.28 o 
  -2 -12   3      434.06      446.79      7.66 o 
  -1 -12   3      664.53      656.86     22.97 o 
   0 -12   3        9.02       14.39      4.24 o 
   1 -12   3      247.81      257.85     10.06 o 
   2 -12   3       16.15        5.47      7.83 o 
   3 -12   3       50.96       43.53      9.20 o 
  -4 -11   3       22.27       24.99      7.46 o 
  -3 -11   3       25.45       23.81      6.50 o 
  -2 -11   3     1385.04     1325.99     19.38 o 
  -1 -11   3       43.77       38.32      3.09 o 
   0 -11   3      173.34      172.99      7.78 o 
   1 -11   3      292.31      281.85      9.77 o 
   2 -11   3       92.46      110.09      8.35 o 
   3 -11   3      117.52      133.51      9.79 o 
  -5 -10   3       39.52       24.60      6.83 o 
  -4 -10   3       60.87       76.85      8.41 o 
  -3 -10   3       78.75       86.88      3.73 o 
  -2 -10   3       99.40       96.52      5.12 o 
  -1 -10   3      148.73      173.33      3.82 o 
   0 -10   3       22.37       20.26      5.53 o 
   1 -10   3      177.87      172.68      7.77 o 
   2 -10   3      304.94      293.69      9.89 o 
   3 -10   3       24.44       39.37      7.80 o 
   4 -10   3       36.44       54.09     20.21 o 
  -5  -9   3        2.07       -5.80      5.80 o 
  -4  -9   3       42.77       38.61      7.45 o 
  -3  -9   3      242.60      249.90      7.00 o 
  -2  -9   3      428.50      399.12      4.15 o 
  -1  -9   3       32.19       28.87      2.72 o 
   0  -9   3        7.47        5.94      1.26 o 
   1  -9   3      702.05      651.12     11.39 o 
   2  -9   3       86.67       83.75      7.32 o 
   3  -9   3       46.43       54.87      7.28 o 
   4  -9   3        1.15        8.40     20.19 o 
  -5  -8   3       12.40        4.04      6.94 o 
  -4  -8   3      184.41      204.16      9.79 o 
  -3  -8   3      148.49      144.69      8.52 o 
  -2  -8   3     1725.69     1748.57      7.91 o 
  -1  -8   3      939.30      955.84      7.39 o 
   0  -8   3     1128.20     1122.92     11.66 o 
   1  -8   3       32.49       26.02      5.99 o 
   2  -8   3       86.22       82.50      4.17 o 
   3  -8   3      110.95       92.76      7.50 o 
   4  -8   3      210.77      215.41     18.71 o 
  -5  -7   3       17.42        4.95      6.40 o 
  -4  -7   3        0.89        7.35      6.17 o 
  -3  -7   3      323.40      310.64      7.36 o 
  -2  -7   3      373.29      359.56      4.51 o 
  -1  -7   3     2653.74     2629.50      9.04 o 
   0  -7   3        0.76        0.11      1.12 o 
   1  -7   3        1.60       -0.34      4.71 o 
   2  -7   3       77.22       83.72      4.12 o 
   3  -7   3       91.48       86.47      4.72 o 
   4  -7   3        6.79        2.19      4.01 o 
  -5  -6   3        6.47       -4.29      5.42 o 
  -4  -6   3        3.75       13.56      7.11 o 
  -3  -6   3      419.70      403.15     10.64 o 
  -2  -6   3      610.11      578.63      5.19 o 
  -1  -6   3      178.15      160.69      1.84 o 
   0  -6   3       52.32       47.11      4.64 o 
   1  -6   3      321.92      323.36      7.25 o 
   2  -6   3        4.92        1.99      5.29 o 
   3  -6   3      356.45      378.24      6.96 o 
   4  -6   3      263.84      229.93      7.68 o 
   5  -6   3       41.74       75.85     15.79 o 
  -4  -5   3       28.11       31.69      4.87 o 
  -3  -5   3        3.76        3.20      5.71 o 
  -2  -5   3     1676.39     1723.68     13.45 o 
  -1  -5   3      466.23      439.98      3.70 o 
   0  -5   3     1717.77     1737.64     12.05 o 
   1  -5   3      599.02      615.46     10.09 o 
   2  -5   3      109.41      122.43      4.29 o 
   3  -5   3       25.48       25.91      3.40 o 
   4  -5   3       69.10       72.51     16.75 o 
   5  -5   3        0.85       -7.90     11.36 o 
  -5  -4   3       73.41       61.82      5.94 o 
  -4  -4   3       10.63        9.95      4.29 o 
  -3  -4   3      122.65      125.30      5.18 o 
  -2  -4   3      439.87      476.95      7.68 o 
  -1  -4   3     1364.68     1350.26      5.46 o 
   0  -4   3      528.20      528.54      5.02 o 
   1  -4   3     1820.82     1876.00      8.84 o 
   2  -4   3      909.84      919.04      7.62 o 
   3  -4   3      388.81      364.30      5.68 o 
   4  -4   3        2.26       -4.76      5.16 o 
   5  -4   3        2.40        6.22      6.20 o 
  -5  -3   3       55.48       58.34      8.51 o 
  -4  -3   3        0.95       -2.49      4.27 o 
  -3  -3   3      330.04      309.71      5.74 o 
  -2  -3   3     1406.91     1380.33     16.25 o 
  -1  -3   3      598.91      580.94      7.07 o 
   0  -3   3        0.27        5.13      2.54 o 
   1  -3   3      579.02      604.66      5.08 o 
   2  -3   3      206.63      214.72      3.31 o 
   3  -3   3      136.57      134.98      4.20 o 
   4  -3   3       49.20       55.23     11.04 o 
   5  -3   3       11.38        2.70      6.72 o 
  -5  -2   3        5.19        5.21      4.92 o 
  -4  -2   3       27.64       18.50      7.66 o 
  -3  -2   3      319.67      335.05      7.35 o 
  -2  -2   3      323.92      300.78      5.74 o 
  -1  -2   3    15619.33    14706.72     29.63 o 
   0  -2   3     3957.23     4195.15     23.09 o 
   1  -2   3     1666.43     1707.98      7.24 o 
   2  -2   3      886.18      994.93      4.95 o 
   3  -2   3        5.34        8.70      2.85 o 
   4  -2   3      109.10      101.65      5.96 o 
   5  -2   3        0.04       -3.48      5.14 o 
  -5  -1   3        1.15       -7.63      7.63 o 
  -4  -1   3      551.80      548.01     10.80 o 
  -3  -1   3       38.51       41.77      3.02 o 
  -2  -1   3       93.16       85.87      3.29 o 
  -1  -1   3     6192.45     6110.64     13.29 o 
   0  -1   3     1474.54     1452.44      9.47 o 
   1  -1   3     1131.91     1188.40      6.09 o 
   2  -1   3     1322.42     1351.28     11.14 o 
   3  -1   3       16.96       14.12      2.77 o 
   4  -1   3        0.31        5.02      6.84 o 
   5  -1   3        1.48        6.13      5.52 o 
  -5   0   3       13.07       21.59     14.75 o 
  -4   0   3        4.15        1.45      4.19 o 
  -3   0   3       95.16       94.49      3.55 o 
  -2   0   3        9.22        9.60      2.92 o 
  -1   0   3      816.91      861.20     14.85 o 
   0   0   3      104.43      119.20      1.50 o 
   1   0   3       12.17       19.72      1.66 o 
   2   0   3     1831.75     1852.66      8.93 o 
   3   0   3      131.80      125.68      5.28 o 
   4   0   3        5.65        4.78      4.94 o 
   5   0   3        9.56       12.79      5.44 o 
  -5   1   3       24.29       18.12      8.42 o 
  -4   1   3        0.93       -1.01      4.08 o 
  -3   1   3       14.40       11.89      2.91 o 
  -2   1   3       17.80       16.27      2.39 o 
  -1   1   3       39.42       42.32      2.08 o 
   0   1   3     4747.24     4624.92     91.06 o 
   1   1   3    15557.44    15126.80     73.44 o 
   2   1   3       79.13       73.35      1.62 o 
   3   1   3       50.70       54.41      2.94 o 
   4   1   3       44.78       52.79      7.64 o 
   5   1   3       61.16       83.36     12.27 o 
  -5   2   3       22.99       33.40      8.88 o 
  -4   2   3        4.76        3.15      3.86 o 
  -3   2   3      154.93      157.26      4.38 o 
  -2   2   3      118.65       99.91      3.00 o 
  -1   2   3     1439.48     1458.15     12.66 o 
   0   2   3      522.29      551.81      3.16 o 
   1   2   3      349.95      328.84      3.48 o 
   2   2   3     4379.33     4453.75     16.46 o 
   3   2   3      969.08      955.52      5.38 o 
   4   2   3        2.89        7.80      3.66 o 
   5   2   3      108.88      127.02      8.01 o 
  -5   3   3        0.10       -8.32      8.32 o 
  -4   3   3       17.41       12.74      7.48 o 
  -3   3   3      323.18      316.17      4.79 o 
  -2   3   3        2.41        2.35      2.21 o 
  -1   3   3     5822.50     5799.16     16.00 o 
   0   3   3     2036.83     2053.21      4.25 o 
   1   3   3      234.75      253.55      4.13 o 
   2   3   3        4.09        3.56      1.81 o 
   3   3   3      870.21      900.04      6.40 o 
   4   3   3        0.04       -1.10      3.28 o 
   5   3   3        2.09        2.58      6.15 o 
  -5   4   3       26.55       43.02     10.25 o 
  -4   4   3      142.37      150.75     15.65 o 
  -3   4   3        3.57        2.21      4.15 o 
  -2   4   3     2466.82     2442.64     21.92 o 
  -1   4   3       60.36       64.03      2.67 o 
   0   4   3      297.57      311.36      4.30 o 
   1   4   3      545.49      555.94      4.13 o 
   2   4   3     2958.75     3001.56     11.59 o 
   3   4   3       67.87       61.39      3.42 o 
   4   4   3       14.32        1.08      3.32 o 
   5   4   3      208.36      243.49      9.31 o 
  -5   5   3        5.74       -0.72      9.21 o 
  -4   5   3      115.65      124.45      6.38 o 
  -3   5   3     1193.07     1167.30     11.14 o 
  -2   5   3     1816.95     1803.59     17.70 o 
  -1   5   3       16.19       22.38      2.01 o 
   0   5   3     5169.90     5186.52      7.86 o 
   1   5   3       64.08       80.28      1.78 o 
   2   5   3      143.95      137.12      3.20 o 
   3   5   3     1353.18     1307.29     10.16 o 
   4   5   3       70.73       63.47      3.58 o 
   5   5   3       11.98        7.25      3.90 o 
  -5   6   3       11.39       -0.04      8.74 o 
  -4   6   3      171.73      144.95      6.82 o 
  -3   6   3       92.79       81.53      6.98 o 
  -2   6   3       74.31       87.24      5.03 o 
  -1   6   3      798.19      856.98      5.01 o 
   0   6   3      117.97      136.22      1.85 o 
   1   6   3     2407.45     2399.91      5.82 o 
   2   6   3      888.70      909.11     14.59 o 
   3   6   3       74.34       73.80      2.63 o 
   4   6   3       24.12       19.00      3.31 o 
   5   6   3       15.58       23.05     11.19 o 
  -4   7   3      195.89      195.27      7.41 o 
  -3   7   3     1503.41     1434.68     24.45 o 
  -2   7   3       24.61       21.65      6.40 o 
  -1   7   3       16.65       13.19      2.10 o 
   0   7   3      716.23      745.46      3.87 o 
   1   7   3       67.82       72.03      1.47 o 
   2   7   3     4766.97     4862.02     14.01 o 
   3   7   3      918.74      888.63      6.54 o 
   4   7   3      359.60      362.14     12.34 o 
   5   7   3      108.87      116.71     11.40 o 
  -4   8   3       48.49       40.31      5.88 o 
  -3   8   3      523.68      528.11      8.98 o 
  -2   8   3        0.31       -0.95      6.94 o 
  -1   8   3       65.46       50.76      3.09 o 
   0   8   3      126.16      107.59      2.74 o 
   1   8   3      604.36      676.39      8.08 o 
   2   8   3       35.55       41.20      2.80 o 
   3   8   3       58.43       66.48      3.85 o 
   4   8   3       66.07       75.39      5.80 o 
   5   8   3       77.38       66.31      5.84 o 
  -4   9   3      144.79      178.69      8.04 o 
  -3   9   3       80.56       89.05     16.98 o 
  -2   9   3       19.69       26.39      7.30 o 
  -1   9   3      184.30      192.79      4.81 o 
   0   9   3      433.92      436.23      5.09 o 
   1   9   3     1516.10     1633.69     13.20 o 
   2   9   3        4.88       10.96      4.27 o 
   3   9   3       24.36       31.46      4.14 o 
   4   9   3      237.91      236.11      7.00 o 
   5   9   3       79.15      100.70      8.86 o 
  -4  10   3      108.53      129.13      7.44 o 
  -3  10   3       97.71      108.96      6.23 o 
  -2  10   3       21.01       15.53      7.51 o 
  -1  10   3       52.45       48.94      4.07 o 
   0  10   3      220.02      215.50      3.20 o 
   1  10   3       11.03       15.34      1.56 o 
   2  10   3      953.11      923.43     24.05 o 
   3  10   3      644.01      589.64     16.21 o 
   4  10   3       33.92       37.79      9.93 o 
   5  10   3        1.19       16.65     14.76 o 
  -4  11   3        3.25       -9.71      9.71 o 
  -3  11   3        1.19       11.98      5.52 o 
  -2  11   3      111.86      126.14      8.78 o 
  -1  11   3      354.78      346.75      7.91 o 
   0  11   3      522.08      478.83      6.99 o 
   1  11   3      673.39      670.60     10.59 o 
   2  11   3       23.70       20.88      3.85 o 
   3  11   3      249.68      238.14     15.29 o 
   4  11   3        5.38        5.02     11.22 o 
   5  11   3        2.64       19.95      7.60 o 
  -3  12   3        8.94        5.80      8.31 o 
  -2  12   3       17.90       18.10      8.04 o 
  -1  12   3        1.40       -1.10      4.13 o 
   0  12   3       82.15       93.34      4.84 o 
   1  12   3      220.22      220.44      5.27 o 
   2  12   3      174.30      186.02      9.03 o 
   3  12   3       12.81       24.55      4.54 o 
   4  12   3       23.84        9.86     10.92 o 
  -3  13   3       97.47      113.23      9.67 o 
  -2  13   3        2.56       -7.39      7.39 o 
  -1  13   3        2.25       -0.08      4.33 o 
   0  13   3       66.80       54.70      4.86 o 
   1  13   3        3.14        4.71      3.84 o 
   2  13   3       12.78       29.93      7.41 o 
   3  13   3       55.38       69.26      5.06 o 
   4  13   3       12.60       -0.48      5.90 o 
  -3  14   3        0.18       23.33      9.78 o 
  -2  14   3        4.34       25.91      9.38 o 
  -1  14   3       46.45       47.83      8.38 o 
   0  14   3      256.67      235.15      6.43 o 
   1  14   3      168.34      163.87      8.57 o 
   2  14   3       90.51      101.51      8.77 o 
   3  14   3      197.79      211.11     10.81 o 
  -2  15   3        0.00       -8.50      8.50 o 
  -1  15   3       58.27       39.19      5.36 o 
   0  15   3      218.29      231.64      6.72 o 
   1  15   3       82.84       83.38      7.93 o 
   2  15   3      102.43      121.95      9.17 o 
   3  15   3       37.82       46.80      8.13 o 
   4  15   3        5.82       18.99      7.44 o 
  -2  16   3       22.61        2.39      7.88 o 
  -1  16   3       13.41       10.63     10.64 o 
   0  16   3       51.11       59.18      5.91 o 
   1  16   3       34.82       32.99      7.54 o 
   2  16   3        0.22       13.84      7.34 o 
   3  16   3       40.09       64.67      8.09 o 
  -1  17   3        4.36       15.88      5.55 o 
   0  17   3      135.28      132.50     19.55 o 
   1  17   3       71.58       71.99      9.02 o 
   2  17   3        4.59       16.06      6.76 o 
   3  17   3       60.52       60.29      8.15 o 
  -1  18   3        2.71        1.52      7.10 o 
   0  18   3        0.41       15.76     10.25 o 
   1  18   3       22.77       14.06      7.31 o 
   2  18   3       39.72       64.61      9.54 o 
   1  19   3        0.46        1.51      5.87 o 
  -2 -17   4       12.03       19.11      6.25 o 
  -1 -17   4       23.26       19.82     15.90 o 
   0 -17   4        1.05        6.65      4.68 o 
   1 -17   4       20.42        4.11      5.04 o 
  -3 -16   4       11.75        3.93      6.09 o 
  -2 -16   4      126.47      135.75      9.65 o 
  -1 -16   4        1.33       -0.54      7.35 o 
   0 -16   4        3.07       10.14      4.84 o 
   1 -16   4       21.25       33.08      8.09 o 
  -3 -15   4       83.01       74.38      5.43 o 
  -2 -15   4       76.16       62.90      6.95 o 
  -1 -15   4       24.25       29.38      4.70 o 
   0 -15   4       14.97       21.16      5.54 o 
   1 -15   4        7.90       18.91      5.46 o 
   2 -15   4       26.54        3.58      9.07 o 
  -3 -14   4       29.24       30.34      8.74 o 
  -2 -14   4        0.78       13.36      6.99 o 
  -1 -14   4       46.83       55.29      6.05 o 
   0 -14   4      120.91      128.18      6.21 o 
   1 -14   4       16.55       33.17      6.50 o 
   2 -14   4        8.75       -1.47      7.79 o 
  -4 -13   4       29.04       59.86      8.62 o 
  -3 -13   4       37.72       49.28      4.60 o 
  -2 -13   4       39.31       49.58      9.35 o 
  -1 -13   4        0.11       -2.17      5.35 o 
   0 -13   4      141.85      137.97      6.00 o 
   1 -13   4       86.72       81.15      8.11 o 
   2 -13   4       48.42       41.25      7.73 o 
   3 -13   4        0.02       28.30      8.01 o 
  -4 -12   4       23.22       27.87      7.19 o 
  -3 -12   4       82.49      107.57      5.18 o 
  -2 -12   4       26.90       26.48      4.10 o 
  -1 -12   4      555.10      558.32      8.10 o 
   0 -12   4       27.22       34.19      6.30 o 
   1 -12   4      123.53      126.64      8.62 o 
   2 -12   4       32.53       40.51      7.50 o 
   3 -12   4        6.03       22.12      7.72 o 
  -4 -11   4        0.30       -0.72      6.41 o 
  -3 -11   4       39.90       43.86     10.64 o 
  -2 -11   4        9.55       11.47      3.08 o 
  -1 -11   4      140.14      150.52      3.95 o 
   0 -11   4      255.10      253.99      8.65 o 
   1 -11   4      279.78      277.04      9.44 o 
   2 -11   4       99.48       92.79      8.15 o 
   3 -11   4        8.86       10.92      7.08 o 
  -4 -10   4       75.45       68.61      8.48 o 
  -3 -10   4      401.46      384.45      7.05 o 
  -2 -10   4       15.16       15.33      2.95 o 
  -1 -10   4      190.46      160.30      4.45 o 
   0 -10   4      277.60      256.99      6.83 o 
   1 -10   4      122.74      132.15      7.63 o 
   2 -10   4       28.52       35.21      7.47 o 
   3 -10   4        4.18       -6.49      6.49 o 
   4 -10   4        2.20       -3.75      5.51 o 
  -5  -9   4        4.77       27.46      7.22 o 
  -4  -9   4       18.93       13.07      7.07 o 
  -3  -9   4      308.83      270.66      6.83 o 
  -2  -9   4        1.69        1.95      2.82 o 
  -1  -9   4       21.75       23.89      3.12 o 
   0  -9   4      133.55      140.14      3.53 o 
   1  -9   4      634.73      683.06     11.73 o 
   2  -9   4      246.35      248.04      9.40 o 
   3  -9   4       86.77       66.83      7.58 o 
   4  -9   4       15.83       -2.52      5.57 o 
  -5  -8   4       21.15       41.33      6.91 o 
  -4  -8   4       26.74       12.38      6.21 o 
  -3  -8   4       67.01       60.25      4.13 o 
  -2  -8   4      324.87      298.85      4.54 o 
  -1  -8   4       39.25       43.81      3.99 o 
   0  -8   4      241.81      218.68      3.72 o 
   1  -8   4     1302.41     1264.45     14.29 o 
   2  -8   4      151.95      158.10      5.86 o 
   3  -8   4      104.82      109.99      5.23 o 
   4  -8   4        3.91       -2.88      6.49 o 
  -5  -7   4        1.36       28.44      6.80 o 
  -4  -7   4      579.23      588.90     13.85 o 
  -3  -7   4       42.99       29.95      6.58 o 
  -2  -7   4       51.69       45.15      2.83 o 
  -1  -7   4      455.91      418.63      3.83 o 
   0  -7   4      100.29       77.68      2.16 o 
   1  -7   4     1086.65     1158.99     13.04 o 
   2  -7   4        0.04       -2.38      3.29 o 
   3  -7   4       39.59       33.06      4.09 o 
   4  -7   4        6.30       18.48      8.16 o 
  -5  -6   4       17.12       54.84      7.44 o 
  -4  -6   4      435.98      447.21     12.45 o 
  -3  -6   4        7.73        6.55      6.12 o 
  -2  -6   4     1108.83     1158.17     11.61 o 
  -1  -6   4       35.76       52.46      2.11 o 
   0  -6   4       42.62       43.87      4.74 o 
   1  -6   4      212.95      200.40      4.41 o 
   2  -6   4      775.21      757.64      9.29 o 
   3  -6   4        0.00        4.69      4.05 o 
   4  -6   4        1.86        6.16      7.44 o 
  -5  -5   4      170.78      189.62      6.80 o 
  -4  -5   4      503.05      528.41     22.89 o 
  -3  -5   4       79.36       83.65      6.91 o 
  -2  -5   4      532.83      563.02      9.82 o 
  -1  -5   4      506.49      506.63      4.91 o 
   0  -5   4      666.22      662.53      6.62 o 
   1  -5   4       10.40       19.16      3.13 o 
   2  -5   4       38.32       38.21      2.78 o 
   3  -5   4      233.94      238.92      6.15 o 
   4  -5   4       19.26       34.31      9.38 o 
   5  -5   4        5.96       -1.15      6.38 o 
  -5  -4   4       45.44       58.11     16.54 o 
  -4  -4   4       38.64       48.86      7.07 o 
  -3  -4   4       61.41       46.02      5.71 o 
  -2  -4   4     2042.41     1990.60     16.50 o 
  -1  -4   4        4.96        5.68      2.53 o 
   0  -4   4     1041.82     1026.55     17.41 o 
   1  -4   4     7301.39     7531.11     17.91 o 
   2  -4   4      861.75      894.29      6.08 o 
   3  -4   4        7.25        5.01      3.02 o 
   4  -4   4        8.99       15.43      5.34 o 
   5  -4   4       15.24        8.01      5.83 o 
  -5  -3   4       71.28       60.50      5.21 o 
  -4  -3   4        8.74       10.81     10.98 o 
  -3  -3   4      452.44      445.65      5.24 o 
  -2  -3   4     1129.52     1147.12     16.67 o 
  -1  -3   4      536.29      487.20      4.58 o 
   0  -3   4     3050.89     2988.86     10.09 o 
   1  -3   4       27.44       17.06      2.86 o 
   2  -3   4     2702.03     2718.89      9.62 o 
   3  -3   4      356.92      350.45      5.45 o 
   4  -3   4      138.05      130.26      6.48 o 
   5  -3   4       11.06       22.50     15.99 o 
  -5  -2   4      103.52      114.89     14.35 o 
  -4  -2   4        5.80        7.75      5.10 o 
  -3  -2   4      790.40      770.44      9.41 o 
  -2  -2   4      380.01      375.20     12.55 o 
  -1  -2   4      688.21      749.63      7.42 o 
   0  -2   4       41.87       51.75      2.79 o 
   1  -2   4      903.76      968.56      7.19 o 
   2  -2   4      286.62      227.99      3.36 o 
   3  -2   4      124.69      111.28      3.59 o 
   4  -2   4      198.62      184.47      7.01 o 
   5  -2   4       35.19       21.14      9.75 o 
  -5  -1   4       94.84       93.07     30.26 o 
  -4  -1   4      432.35      405.11      7.93 o 
  -3  -1   4      192.27      184.22      7.43 o 
  -2  -1   4      151.48      154.96      7.63 o 
  -1  -1   4     2386.22     2491.01      6.73 o 
   0  -1   4      210.60      220.01      3.38 o 
   1  -1   4      369.82      368.67      3.11 o 
   2  -1   4     2795.07     2940.33      7.36 o 
   3  -1   4       78.65       84.82      3.22 o 
   4  -1   4       45.18       45.07      5.19 o 
   5  -1   4        0.01       10.82     13.06 o 
  -5   0   4        0.01        3.70      4.58 o 
  -4   0   4       72.93       73.62      7.43 o 
  -3   0   4      656.41      677.09      6.40 o 
  -2   0   4     3024.38     3015.98     10.31 o 
  -1   0   4      994.30     1112.55     13.35 o 
   0   0   4      445.00      477.74      2.90 o 
   1   0   4     2887.51     3143.09     11.34 o 
   2   0   4      217.16      257.30      3.11 o 
   3   0   4      455.55      426.88      6.99 o 
   4   0   4        0.10        0.19      4.78 o 
   5   0   4       23.79       14.98      5.39 o 
  -5   1   4       25.16       36.53     10.08 o 
  -4   1   4      409.23      410.88      7.95 o 
  -3   1   4       20.37       14.79      3.00 o 
  -2   1   4      207.47      241.88      3.73 o 
  -1   1   4      913.73      908.44     16.82 o 
   0   1   4     1373.18     1370.95      5.82 o 
   1   1   4     3765.03     3786.36      8.74 o 
   2   1   4      736.73      713.19      6.01 o 
   3   1   4      260.47      264.59      3.98 o 
   4   1   4        6.70        3.03      4.61 o 
   5   1   4       13.56       19.09     19.92 o 
  -5   2   4        0.60        6.50      9.48 o 
  -4   2   4       50.50       33.99      7.95 o 
  -3   2   4      117.04      124.32      3.84 o 
  -2   2   4      438.67      443.17      4.64 o 
  -1   2   4      670.51      651.17      6.21 o 
   0   2   4      116.96      144.43      1.67 o 
   1   2   4       29.98       30.65      2.91 o 
   2   2   4     1422.35     1426.32      4.90 o 
   3   2   4      174.32      170.74      3.01 o 
   4   2   4       10.33        8.85      3.52 o 
   5   2   4       48.31       43.29      5.55 o 
  -5   3   4        7.37       22.65      8.80 o 
  -4   3   4       72.61       77.72     10.88 o 
  -3   3   4      206.43      210.31      4.25 o 
  -2   3   4      109.76       91.29      2.87 o 
  -1   3   4       62.01       86.27      1.45 o 
   0   3   4     1432.60     1408.16     11.77 o 
   1   3   4     1913.26     1889.61      6.59 o 
   2   3   4       74.53       76.09      2.32 o 
   3   3   4      635.82      622.40      6.22 o 
   4   3   4      146.10      159.21      8.21 o 
   5   3   4       91.24       85.40      5.89 o 
  -5   4   4       38.73       25.95      9.34 o 
  -4   4   4      177.76      207.18      7.05 o 
  -3   4   4       29.49       32.22      7.31 o 
  -2   4   4      152.36      154.85      3.59 o 
  -1   4   4      596.99      575.38      4.05 o 
   0   4   4     3933.03     3816.51     24.25 o 
   1   4   4      175.07      166.67      5.96 o 
   2   4   4       74.31       61.78      2.31 o 
   3   4   4      390.45      371.91      3.87 o 
   4   4   4      139.78      147.27      4.28 o 
   5   4   4       11.06       24.78      8.10 o 
  -5   5   4        4.28       16.06      9.22 o 
  -4   5   4       77.71       87.13     19.84 o 
  -3   5   4      487.90      502.80      8.20 o 
  -2   5   4     1245.28     1288.67      7.79 o 
  -1   5   4     1929.95     2024.14     14.66 o 
   0   5   4     1532.97     1529.49     11.54 o 
   1   5   4     1485.91     1503.07      7.25 o 
   2   5   4      205.52      186.45      2.89 o 
   3   5   4      121.17      119.14      3.59 o 
   4   5   4      106.71      115.28      4.83 o 
   5   5   4       66.26       55.44      8.18 o 
  -5   6   4        3.81       -3.09     10.18 o 
  -4   6   4      378.95      397.46     12.80 o 
  -3   6   4      632.85      600.71     11.17 o 
  -2   6   4      750.87      726.95      8.25 o 
  -1   6   4     1648.41     1739.30     11.12 o 
   0   6   4     1318.43     1335.53      8.47 o 
   1   6   4      144.08      141.15      2.13 o 
   2   6   4     1617.23     1706.86      8.43 o 
   3   6   4        6.72        4.00      2.16 o 
   4   6   4       17.73       13.14      3.80 o 
   5   6   4        2.78       20.73      5.01 o 
  -4   7   4       37.17       38.59     18.30 o 
  -3   7   4      295.74      274.95      7.23 o 
  -2   7   4        4.51        8.94      4.34 o 
  -1   7   4      187.16      182.64      2.95 o 
   0   7   4        1.64        3.27      1.33 o 
   1   7   4      777.64      856.23      9.70 o 
   2   7   4       23.99       27.51      2.75 o 
   3   7   4       89.46       85.38      3.14 o 
   4   7   4        0.63        0.27      2.97 o 
   5   7   4       68.82       75.38      8.86 o 
  -4   8   4       89.54       79.87     10.69 o 
  -3   8   4      191.87      197.55      7.03 o 
  -2   8   4      186.23      154.54      8.16 o 
  -1   8   4      699.95      655.88     14.56 o 
   0   8   4     1078.58     1036.39      9.84 o 
   1   8   4       47.88       36.93      1.41 o 
   2   8   4      214.26      222.02      4.36 o 
   3   8   4        0.49       -3.03      3.03 o 
   4   8   4       13.83       13.12      3.98 o 
   5   8   4       20.42       33.54      9.35 o 
  -4   9   4       16.99        2.72      5.82 o 
  -3   9   4       25.35       35.47      5.60 o 
  -2   9   4        6.21        7.30      7.25 o 
  -1   9   4       58.56       49.31      3.74 o 
   0   9   4     1501.66     1491.32     23.09 o 
   1   9   4     1518.92     1490.49     17.33 o 
   2   9   4      152.18      147.07      3.95 o 
   3   9   4       47.61       46.02      3.37 o 
   4   9   4        1.08        5.55      3.55 o 
   5   9   4        2.08       -2.42      4.60 o 
  -4  10   4       41.89       55.82     25.60 o 
  -3  10   4      354.81      351.90     12.81 o 
  -2  10   4       28.37       28.21      7.56 o 
  -1  10   4       83.18       83.79      4.35 o 
   0  10   4       16.91       20.15      3.68 o 
   1  10   4       82.53       64.56      2.03 o 
   2  10   4      115.57      113.38      6.68 o 
   3  10   4        8.43       -1.66      3.99 o 
   4  10   4       75.30       91.83      6.53 o 
   5  10   4       11.42       -3.30      6.95 o 
  -4  11   4        0.94       34.19     17.77 o 
  -3  11   4        7.34       -0.26      6.63 o 
  -2  11   4        0.06       11.57      8.02 o 
  -1  11   4      176.76      179.03      5.50 o 
   0  11   4      137.53      133.38      4.99 o 
   1  11   4      161.21      173.45      4.80 o 
   2  11   4        3.82        1.70      3.51 o 
   3  11   4       54.28       61.32      4.90 o 
   4  11   4       51.75       43.34     12.83 o 
   5  11   4      128.67      119.61     17.22 o 
  -3  12   4        7.65       25.46      6.16 o 
  -2  12   4       55.83       52.94      8.37 o 
  -1  12   4       12.59       16.05      4.23 o 
   0  12   4     1048.01      991.60      9.88 o 
   1  12   4     1017.31     1012.85     16.13 o 
   2  12   4        3.60       -3.19      3.71 o 
   3  12   4       70.22       63.55      4.85 o 
   4  12   4       26.07       15.02      8.65 o 
  -3  13   4       29.49       39.09      9.58 o 
  -2  13   4        1.31       13.27      7.55 o 
  -1  13   4      503.83      496.48      8.32 o 
   0  13   4       29.98       23.38      5.03 o 
   1  13   4       55.17       40.57      7.15 o 
   2  13   4      212.32      221.27      9.68 o 
   3  13   4        9.98        9.03      4.31 o 
   4  13   4       23.86       22.52     11.30 o 
  -3  14   4       34.39        8.59     10.45 o 
  -2  14   4       18.90        4.70      9.03 o 
  -1  14   4        3.54        0.69      4.98 o 
   0  14   4      312.74      328.79      7.09 o 
   1  14   4      232.84      216.75      9.70 o 
   2  14   4      370.81      352.68     10.96 o 
   3  14   4      223.65      229.86      8.86 o 
   4  14   4       41.38       34.84      3.98 o 
  -2  15   4       38.26       51.24      8.88 o 
  -1  15   4       20.77       22.02      7.30 o 
   0  15   4      117.52      108.96      5.98 o 
   1  15   4       56.16       61.01      7.05 o 
   2  15   4        0.19       -2.76      6.68 o 
   3  15   4       19.65       -7.44      7.44 o 
   4  15   4       28.87       61.91     17.03 o 
  -2  16   4        4.25        0.42      9.24 o 
  -1  16   4       11.66        3.92      4.67 o 
   0  16   4       79.94       81.23      5.51 o 
   1  16   4        2.53        8.77      6.59 o 
   2  16   4       12.39       -3.78      6.44 o 
   3  16   4        2.08       -6.41      6.41 o 
  -1  17   4       15.81        5.80      5.36 o 
   0  17   4      127.84      154.27      7.03 o 
   1  17   4      171.38      193.85     10.92 o 
   2  17   4       39.22       23.89      6.62 o 
   3  17   4      109.30       82.74      7.50 o 
  -1  18   4       22.17       59.51      9.88 o 
   0  18   4        0.21       -3.87     11.86 o 
   1  18   4       31.74       52.12      8.09 o 
   2  18   4       41.71       30.36      8.42 o 
   1  19   4        0.09       11.06      7.80 o 
  -1 -17   5       17.23       40.43      9.88 o 
   0 -17   5        1.17       -0.58      6.26 o 
  -2 -16   5        3.87       12.21      7.47 o 
  -1 -16   5       68.49       66.57      5.73 o 
   0 -16   5       70.15       64.76     15.48 o 
   1 -16   5        0.40       15.72      5.99 o 
  -3 -15   5        0.05       12.41      4.16 o 
  -2 -15   5        3.35       21.83      7.64 o 
  -1 -15   5       77.98       95.20      6.14 o 
   0 -15   5       24.04       22.82     11.04 o 
   1 -15   5        4.55        5.84      9.58 o 
   2 -15   5        0.55       19.48     10.24 o 
  -3 -14   5       74.15       75.06     16.84 o 
  -2 -14   5       23.77       24.77      5.79 o 
  -1 -14   5       69.09       92.69     11.04 o 
   0 -14   5        0.10       -2.23      4.63 o 
   1 -14   5       90.23       85.39      8.98 o 
   2 -14   5       22.30       51.53     10.06 o 
  -4 -13   5       28.57        2.85      6.61 o 
  -3 -13   5       85.22       78.38      6.67 o 
  -2 -13   5        4.08        5.78      9.10 o 
  -1 -13   5       15.19       17.85      6.00 o 
   0 -13   5      552.73      592.86     12.71 o 
   1 -13   5      273.70      269.94     10.30 o 
   2 -13   5       99.44      112.22     10.02 o 
   3 -13   5       58.09       37.08      9.62 o 
  -4 -12   5       61.88       61.91      8.17 o 
  -3 -12   5       22.51       22.61      4.06 o 
  -2 -12   5       44.99       48.92      4.37 o 
  -1 -12   5        9.97        7.61      3.12 o 
   0 -12   5        1.27       -2.22      6.54 o 
   1 -12   5       71.89       67.01      7.59 o 
   2 -12   5        2.74        4.49      7.68 o 
   3 -12   5        6.10       -6.87      8.61 o 
  -4 -11   5      158.80      162.61     10.24 o 
  -3 -11   5       26.35       31.95      9.49 o 
  -2 -11   5        6.93       12.35      2.96 o 
  -1 -11   5      259.48      281.42      5.59 o 
   0 -11   5       61.98       61.66      6.96 o 
   1 -11   5       35.43       27.61      7.22 o 
   2 -11   5      379.18      362.05     11.03 o 
   3 -11   5       21.31       12.91      8.27 o 
  -4 -10   5       50.33       56.05      7.43 o 
  -3 -10   5        5.49        5.11      3.75 o 
  -2 -10   5      161.56      155.64      4.25 o 
  -1 -10   5       18.50       16.85      5.72 o 
   0 -10   5      162.22      169.40      4.12 o 
   1 -10   5      218.57      207.05      8.84 o 
   2 -10   5       60.30       49.82      7.39 o 
   3 -10   5      101.63      103.25      8.68 o 
   4 -10   5        9.90        4.82     16.31 o 
  -5  -9   5       46.47       11.37      7.20 o 
  -4  -9   5        7.88        9.42      7.28 o 
  -3  -9   5       10.13       15.66      7.62 o 
  -2  -9   5     1414.48     1387.11     10.77 o 
  -1  -9   5      167.45      151.72      4.29 o 
   0  -9   5       52.55       55.26      2.95 o 
   1  -9   5      445.87      447.04     10.41 o 
   2  -9   5       16.96       16.98      6.40 o 
   3  -9   5      138.36      148.45      8.85 o 
   4  -9   5        6.12       -0.06      8.65 o 
  -5  -8   5       24.67        4.01      6.74 o 
  -4  -8   5        7.01       10.37      7.07 o 
  -3  -8   5      704.97      657.93     13.59 o 
  -2  -8   5        4.18       10.90      5.06 o 
  -1  -8   5        0.90        4.42      3.00 o 
   0  -8   5      508.46      506.28      9.46 o 
   1  -8   5       61.84       61.78      6.59 o 
   2  -8   5      686.56      667.55      8.02 o 
   3  -8   5      429.61      429.74      7.91 o 
   4  -8   5        0.17       -6.53      7.60 o 
  -5  -7   5       40.76       27.76      7.10 o 
  -4  -7   5      107.21       98.96      8.56 o 
  -3  -7   5      624.67      598.87     12.81 o 
  -2  -7   5      169.10      178.17      7.13 o 
  -1  -7   5      182.98      190.64      4.17 o 
   0  -7   5      100.85      116.85      6.30 o 
   1  -7   5      162.02      167.15      4.82 o 
   2  -7   5        9.47        5.21      2.63 o 
   3  -7   5        0.46        6.01      4.53 o 
   4  -7   5       12.35        6.42     10.05 o 
  -5  -6   5       15.76       -0.60      5.46 o 
  -4  -6   5       13.13       34.39      7.61 o 
  -3  -6   5      106.70      110.21      7.82 o 
  -2  -6   5      216.62      205.09      7.16 o 
  -1  -6   5      584.60      634.60      6.13 o 
   0  -6   5     1214.14     1244.85     11.54 o 
   1  -6   5       39.45       43.22      3.77 o 
   2  -6   5      301.33      287.45      8.51 o 
   3  -6   5      138.42      139.54      5.35 o 
   4  -6   5        5.37       -2.72      4.99 o 
  -5  -5   5        0.67       -4.54      7.08 o 
  -4  -5   5      204.07      216.51      9.81 o 
  -3  -5   5     1141.03     1127.48     15.77 o 
  -2  -5   5     2028.45     2001.46     17.15 o 
  -1  -5   5      798.17      843.19      6.58 o 
   0  -5   5       15.29       10.82      2.88 o 
   1  -5   5       53.98       51.17      5.44 o 
   2  -5   5       15.83        7.44      2.38 o 
   3  -5   5      416.59      392.28     21.05 o 
   4  -5   5       41.52       31.63      5.46 o 
   5  -5   5        3.91       23.48      5.93 o 
  -5  -4   5      159.94      149.29     13.89 o 
  -4  -4   5      368.79      389.93      8.10 o 
  -3  -4   5      330.89      321.86      9.30 o 
  -2  -4   5      261.85      256.82      7.53 o 
  -1  -4   5      155.28      180.52      3.69 o 
   0  -4   5        7.32        5.93      2.68 o 
   1  -4   5     1469.93     1546.65      9.99 o 
   2  -4   5      106.69      104.29      3.07 o 
   3  -4   5        6.78        5.28      3.16 o 
   4  -4   5        0.27        5.32      6.02 o 
   5  -4   5       68.22       67.40     19.83 o 
  -5  -3   5       16.36       27.69      6.97 o 
  -4  -3   5      339.01      340.48      7.50 o 
  -3  -3   5       46.20       50.01      4.21 o 
  -2  -3   5     3355.09     3577.56     21.30 o 
  -1  -3   5      524.50      571.44      2.57 o 
   0  -3   5      176.83      162.49      8.00 o 
   1  -3   5       20.20       28.57      2.81 o 
   2  -3   5     1419.02     1333.41     10.83 o 
   3  -3   5       60.70       63.05      3.47 o 
   4  -3   5       59.04       53.84      6.45 o 
   5  -3   5        2.87       31.72     13.86 o 
  -5  -2   5        0.23       -0.35      5.80 o 
  -4  -2   5      155.72      164.08      5.98 o 
  -3  -2   5       17.57       21.52      3.00 o 
  -2  -2   5       65.89       56.63      3.55 o 
  -1  -2   5     1207.82     1129.94      6.67 o 
   0  -2   5      677.94      670.52      7.69 o 
   1  -2   5      110.42      131.71      2.44 o 
   2  -2   5      799.50      775.45     10.74 o 
   3  -2   5      174.23      162.91      3.93 o 
   4  -2   5      228.47      223.78      7.27 o 
   5  -2   5       88.97       96.18      7.13 o 
  -5  -1   5       28.90       15.58      4.33 o 
  -4  -1   5      171.91      163.09     17.96 o 
  -3  -1   5      179.34      179.82      4.66 o 
  -2  -1   5      118.60      137.58      3.95 o 
  -1  -1   5      205.64      214.29      2.41 o 
   0  -1   5     8115.54     8375.96     22.92 o 
   1  -1   5      262.45      257.57      3.25 o 
   2  -1   5      813.75      830.52      6.15 o 
   3  -1   5      173.53      151.48      3.64 o 
   4  -1   5       17.20        7.54      4.94 o 
   5  -1   5       73.41       99.89      8.86 o 
  -5   0   5        0.30       -4.39      4.39 o 
  -4   0   5       70.69       75.34      4.97 o 
  -3   0   5      733.24      716.36      6.94 o 
  -2   0   5      123.78      115.42      1.97 o 
  -1   0   5       73.45       65.62      1.48 o 
   0   0   5      890.20      939.55      4.06 o 
   1   0   5     5271.06     5367.40     12.92 o 
   2   0   5       59.66       61.78      1.90 o 
   3   0   5       25.21       31.19      2.43 o 
   4   0   5       31.64       31.30      5.91 o 
   5   0   5       21.57       29.33      6.40 o 
  -5   1   5       50.14       76.54      9.96 o 
  -4   1   5       58.76       51.55      4.64 o 
  -3   1   5        0.60        2.01      2.96 o 
  -2   1   5      659.32      626.57      5.36 o 
  -1   1   5      361.89      328.50      5.89 o 
   0   1   5     1405.96     1427.83      9.11 o 
   1   1   5      296.36      301.53      4.79 o 
   2   1   5      310.75      350.90      5.96 o 
   3   1   5       19.60       21.86      2.78 o 
   4   1   5       15.38       23.67      8.19 o 
   5   1   5       30.76       62.81      6.39 o 
  -5   2   5      176.85      169.80     11.86 o 
  -4   2   5      126.81      147.86      7.64 o 
  -3   2   5       24.65       21.14      3.06 o 
  -2   2   5      710.92      628.78      6.04 o 
  -1   2   5     1229.46     1283.80      4.84 o 
   0   2   5     1209.24     1145.05      3.85 o 
   1   2   5      751.95      761.99      8.37 o 
   2   2   5       10.89       22.31      1.52 o 
   3   2   5      102.39       96.66      4.96 o 
   4   2   5      185.92      194.31      9.13 o 
   5   2   5        9.34        9.52     19.43 o 
  -5   3   5       10.85       35.81     10.27 o 
  -4   3   5        1.95        3.51      4.83 o 
  -3   3   5        1.56       -2.77      2.77 o 
  -2   3   5      236.72      238.82      7.24 o 
  -1   3   5     2919.67     2912.33     20.76 o 
   0   3   5     2893.17     2899.37     41.40 o 
   1   3   5      964.12      906.72      9.42 o 
   2   3   5      317.32      297.54      3.76 o 
   3   3   5      195.60      190.21      3.53 o 
   4   3   5       86.14       87.88      4.40 o 
   5   3   5        0.38        0.71      5.21 o 
  -5   4   5       10.56        7.27      8.62 o 
  -4   4   5       71.27       59.93      9.38 o 
  -3   4   5       11.33       16.79      4.70 o 
  -2   4   5       43.90       45.80      2.55 o 
  -1   4   5       37.23       33.20      1.26 o 
   0   4   5     4791.42     4658.69     13.23 o 
   1   4   5     1482.25     1479.33      6.86 o 
   2   4   5      127.89      131.44      2.88 o 
   3   4   5       92.46       82.74      3.01 o 
   4   4   5       10.81       13.07      3.14 o 
   5   4   5        1.89       -5.04      7.83 o 
  -5   5   5       27.54       16.15     10.14 o 
  -4   5   5       89.44      110.49      6.53 o 
  -3   5   5       12.26       14.43      5.18 o 
  -2   5   5        9.87       12.83      2.16 o 
  -1   5   5       88.92       87.09      1.49 o 
   0   5   5      368.49      348.71      3.66 o 
   1   5   5     4356.89     4391.32     18.26 o 
   2   5   5     2578.87     2690.97     12.88 o 
   3   5   5      104.47      114.89      3.56 o 
   4   5   5      742.70      747.90     13.47 o 
   5   5   5      233.88      203.93      5.69 o 
  -5   6   5       12.57       42.76     11.16 o 
  -4   6   5        8.33        8.79      8.71 o 
  -3   6   5       52.46       56.24      5.36 o 
  -2   6   5        2.83        0.02      5.14 o 
  -1   6   5     1162.03     1188.05     11.51 o 
   0   6   5      365.08      361.77      5.52 o 
   1   6   5     2671.58     2748.43     20.11 o 
   2   6   5       54.73       69.27      3.08 o 
   3   6   5       90.49       83.21      2.74 o 
   4   6   5      120.73      109.96      4.27 o 
   5   6   5       16.47       36.01      4.44 o 
  -4   7   5       88.16       78.29      6.62 o 
  -3   7   5      291.06      287.54      7.32 o 
  -2   7   5      515.71      517.88      9.72 o 
  -1   7   5      196.85      229.00      3.36 o 
   0   7   5      882.25      813.55     17.20 o 
   1   7   5     4097.32     4117.45     24.74 o 
   2   7   5        0.46       -1.28      2.60 o 
   3   7   5      172.13      157.43      4.08 o 
   4   7   5       80.12       74.92      3.70 o 
   5   7   5       19.74       45.61      8.29 o 
  -4   8   5       38.31       53.64      7.92 o 
  -3   8   5       92.09       82.45      5.60 o 
  -2   8   5      108.13      114.42      5.05 o 
  -1   8   5      792.57      751.84      7.50 o 
   0   8   5      346.29      374.10      5.31 o 
   1   8   5      800.49      793.17      9.72 o 
   2   8   5      385.68      352.91      4.61 o 
   3   8   5       94.69       80.94      3.55 o 
   4   8   5       29.21       35.56      4.00 o 
   5   8   5       17.25       54.11      5.73 o 
  -4   9   5        6.62        3.26      6.14 o 
  -3   9   5       77.87       84.97     14.76 o 
  -2   9   5      128.08      115.52      8.40 o 
  -1   9   5       65.76       60.63      6.53 o 
   0   9   5     1393.74     1438.90     10.03 o 
   1   9   5      951.54      956.02     10.03 o 
   2   9   5      155.87      148.68      3.54 o 
   3   9   5      200.81      195.80      5.37 o 
   4   9   5        0.59        2.17      3.90 o 
   5   9   5        9.62       16.04     11.35 o 
  -4  10   5      235.03      262.78     29.68 o 
  -3  10   5       41.51       41.77     11.61 o 
  -2  10   5        3.18       14.71      7.33 o 
  -1  10   5      142.51      146.41      6.01 o 
   0  10   5        5.74        5.34      3.92 o 
   1  10   5      283.21      267.20     14.34 o 
   2  10   5      248.20      223.59      5.42 o 
   3  10   5       10.64       10.94      3.96 o 
   4  10   5        4.55        4.49      4.58 o 
   5  10   5        1.18       16.11      7.30 o 
  -4  11   5       51.05       50.29     21.22 o 
  -3  11   5        0.43        2.83      5.60 o 
  -2  11   5       97.88       92.76      8.22 o 
  -1  11   5       61.62       67.10      4.28 o 
   0  11   5      137.89      147.12      6.38 o 
   1  11   5       25.79       19.75      3.75 o 
   2  11   5        1.02       -2.86      3.64 o 
   3  11   5        1.41        0.71      5.03 o 
   4  11   5        0.76       -4.58      4.58 o 
  -3  12   5        1.43       -5.65      5.65 o 
  -2  12   5       11.00       10.88      7.40 o 
  -1  12   5        4.03        8.90      4.42 o 
   0  12   5      108.44      121.04     11.36 o 
   1  12   5        3.25       -3.35      4.86 o 
   2  12   5       75.23       80.35      4.52 o 
   3  12   5       45.62       32.90      5.61 o 
   4  12   5       27.28       27.70      8.73 o 
  -3  13   5       55.86       63.08      7.12 o 
  -2  13   5        0.17       -5.23      7.90 o 
  -1  13   5      436.07      419.49      7.82 o 
   0  13   5       71.67       85.85      5.25 o 
   1  13   5      495.92      475.43     11.76 o 
   2  13   5      776.58      727.69     14.26 o 
   3  13   5       12.29       10.11     10.18 o 
   4  13   5        0.09       -4.04      4.04 o 
  -3  14   5        2.15       24.06      6.68 o 
  -2  14   5      111.85      118.41     10.73 o 
  -1  14   5      135.21      140.12      6.03 o 
   0  14   5        2.73        2.77      8.53 o 
   1  14   5        0.01       -4.10      7.15 o 
   2  14   5       21.21       18.83      7.87 o 
   3  14   5       20.03       39.23      7.43 o 
   4  14   5        6.16        5.54      6.86 o 
  -2  15   5        0.29       -7.92      7.92 o 
  -1  15   5       65.09       62.34     12.06 o 
   0  15   5       90.71       99.92      5.89 o 
   1  15   5       56.49       47.46      7.58 o 
   2  15   5       62.05       70.39      8.00 o 
   3  15   5      194.84      197.21     10.74 o 
   4  15   5        1.26       26.65      6.11 o 
  -2  16   5       34.91       53.73     10.74 o 
  -1  16   5        4.25       17.77     10.40 o 
   0  16   5        0.23        8.69      4.87 o 
   1  16   5       89.09       74.98      8.45 o 
   2  16   5        8.43       17.12      6.42 o 
   3  16   5        0.67       11.33      6.66 o 
  -1  17   5       20.92       16.26      4.97 o 
   0  17   5        1.31       -2.10      7.33 o 
   1  17   5        9.87        1.56      7.29 o 
   2  17   5       15.27       29.20      6.84 o 
   3  17   5        1.09       18.95      7.18 o 
   0  18   5        0.02        5.10      5.44 o 
   1  18   5        8.09       -0.58      7.30 o 
   2  18   5        1.22       11.96      7.80 o 
   1  19   5       13.00       -3.51      7.83 o 
  -1 -17   6        0.02       -6.75      6.75 o 
   0 -17   6        3.96       17.04      5.87 o 
  -2 -16   6        6.20       21.28      8.04 o 
  -1 -16   6       44.72       59.73     18.48 o 
   0 -16   6        0.11       15.84      5.87 o 
   1 -16   6        0.42        6.50     15.40 o 
  -3 -15   6        0.50       -4.43      5.91 o 
  -2 -15   6        0.62       -7.28      7.28 o 
  -1 -15   6      136.82      157.71     24.28 o 
   0 -15   6       40.92       40.62      8.25 o 
   1 -15   6        8.01       21.30      8.83 o 
  -3 -14   6        2.87        3.63      7.59 o 
  -2 -14   6       38.58       44.25      7.17 o 
  -1 -14   6        1.63       -2.80      5.07 o 
   0 -14   6        0.24       10.16      7.49 o 
   1 -14   6       51.84       70.34      8.77 o 
  -3 -13   6       60.93       68.74      9.92 o 
  -2 -13   6        5.81        6.87      4.80 o 
  -1 -13   6        4.48        6.33      4.28 o 
   0 -13   6      165.84      162.64      8.73 o 
   1 -13   6       19.87       22.10      7.41 o 
   2 -13   6       18.97       12.72      8.00 o 
  -4 -12   6        0.03        8.23      6.17 o 
  -3 -12   6        0.30       17.58     18.66 o 
  -2 -12   6       29.28       36.10      5.34 o 
  -1 -12   6       15.66       13.21      9.84 o 
   0 -12   6      160.35      181.44      8.42 o 
   1 -12   6        0.30        6.19      6.80 o 
   2 -12   6        8.47        5.41      7.43 o 
   3 -12   6        8.09       38.36      9.31 o 
  -4 -11   6        0.01       18.77      7.93 o 
  -3 -11   6        0.40        3.15      6.72 o 
  -2 -11   6       20.89       16.11      4.14 o 
  -1 -11   6      243.60      252.19      5.61 o 
   0 -11   6      206.56      237.14      9.02 o 
   1 -11   6       52.34       54.19      7.74 o 
   2 -11   6       35.70       37.60      8.09 o 
   3 -11   6        6.13       22.13      7.75 o 
  -4 -10   6       71.02       75.72      8.69 o 
  -3 -10   6       31.53       36.55      4.14 o 
  -2 -10   6       79.51       81.31      3.75 o 
  -1 -10   6      443.48      429.16     11.17 o 
   0 -10   6       16.90       12.82      3.72 o 
   1 -10   6        0.04        0.41      6.94 o 
   2 -10   6        0.57        2.53      6.91 o 
   3 -10   6      116.39      116.43      9.48 o 
  -4  -9   6        0.26       -3.04      7.24 o 
  -3  -9   6       42.51       46.27      7.16 o 
  -2  -9   6       57.77       59.46      5.97 o 
  -1  -9   6       54.10       51.42      3.57 o 
   0  -9   6      329.84      323.32      7.81 o 
   1  -9   6       29.62       29.34      6.59 o 
   2  -9   6        8.07       12.18      6.36 o 
   3  -9   6      106.83      112.56      8.16 o 
   4  -9   6        6.66        6.81      7.81 o 
  -5  -8   6        2.52       33.60      7.47 o 
  -4  -8   6      169.55      165.45      9.39 o 
  -3  -8   6       87.95       77.80      7.67 o 
  -2  -8   6      164.06      181.10      7.58 o 
  -1  -8   6        0.23       -0.30      2.98 o 
   0  -8   6       44.04       41.78      6.01 o 
   1  -8   6      103.95       96.79      6.96 o 
   2  -8   6      196.71      219.98      6.59 o 
   3  -8   6       41.33       39.49      4.65 o 
   4  -8   6       79.23       75.29      9.91 o 
  -5  -7   6        2.86       18.67      7.46 o 
  -4  -7   6       74.89       62.91      7.72 o 
  -3  -7   6      686.09      675.06     13.66 o 
  -2  -7   6      131.07      148.40      7.13 o 
  -1  -7   6      723.89      662.19      6.75 o 
   0  -7   6     1284.25     1220.36     13.28 o 
   1  -7   6      181.40      172.29      9.54 o 
   2  -7   6       27.91       28.39      3.01 o 
   3  -7   6       90.85       86.73      5.00 o 
   4  -7   6       18.57       26.88      5.13 o 
  -5  -6   6        0.19       23.78      6.72 o 
  -4  -6   6       10.05        3.75      6.27 o 
  -3  -6   6      233.16      199.58      9.09 o 
  -2  -6   6      557.58      540.90     10.28 o 
  -1  -6   6       87.43       99.61      3.49 o 
   0  -6   6     3165.43     3172.21     29.87 o 
   1  -6   6     1518.98     1551.14     15.28 o 
   2  -6   6       38.33       42.72      3.68 o 
   3  -6   6       34.30       43.23      5.61 o 
   4  -6   6       40.61       43.49      5.81 o 
  -5  -5   6        6.66        0.89      5.30 o 
  -4  -5   6      315.68      317.32     10.82 o 
  -3  -5   6      303.82      291.04      9.86 o 
  -2  -5   6      187.54      179.38      7.23 o 
  -1  -5   6      212.57      178.57      3.28 o 
   0  -5   6     1345.80     1368.16      8.89 o 
   1  -5   6      222.54      193.21      4.62 o 
   2  -5   6      197.09      221.12      4.99 o 
   3  -5   6       41.40       48.56      4.40 o 
   4  -5   6        2.86       -1.64      4.90 o 
  -5  -4   6       59.19       45.37     12.15 o 
  -4  -4   6      234.83      230.98      7.02 o 
  -3  -4   6       23.90       25.13      6.32 o 
  -2  -4   6      530.31      617.11     10.24 o 
  -1  -4   6        0.04        1.40      2.56 o 
   0  -4   6      405.41      382.92      5.89 o 
   1  -4   6        0.01        1.83      3.03 o 
   2  -4   6       92.66       95.02      3.78 o 
   3  -4   6       10.55       21.92      3.46 o 
   4  -4   6        3.31        7.91      8.39 o 
  -5  -3   6      171.09      157.89     25.00 o 
  -4  -3   6      315.79      323.16      8.84 o 
  -3  -3   6       30.00       29.19      3.96 o 
  -2  -3   6      107.43       96.25      5.98 o 
  -1  -3   6     5638.70     5635.02     50.69 o 
   0  -3   6      839.87      868.72      6.71 o 
   1  -3   6     3062.76     3199.84     12.55 o 
   2  -3   6      621.11      692.13      6.76 o 
   3  -3   6      426.21      404.56      5.89 o 
   4  -3   6       57.67       51.64      5.84 o 
   5  -3   6       35.57       31.55     19.04 o 
  -5  -2   6      111.36      107.90      8.66 o 
  -4  -2   6       55.90       53.87     12.86 o 
  -3  -2   6       30.76       34.91      3.23 o 
  -2  -2   6      343.21      374.65      6.63 o 
  -1  -2   6     1809.39     1848.49     27.43 o 
   0  -2   6       45.28       49.72      2.98 o 
   1  -2   6      108.54      116.28      2.46 o 
   2  -2   6       34.78       32.22      2.32 o 
   3  -2   6      713.09      719.51      8.42 o 
   4  -2   6        3.82       10.88      5.44 o 
   5  -2   6       30.78       26.89      6.22 o 
  -5  -1   6       86.58      112.04      6.81 o 
  -4  -1   6        0.40       -1.03      4.26 o 
  -3  -1   6       67.18       63.67      3.51 o 
  -2  -1   6       82.22       70.00      3.51 o 
  -1  -1   6     2939.66     2957.00      7.33 o 
   0  -1   6    11635.94    10870.57    145.42 o 
   1  -1   6     7857.22     8050.96     17.91 o 
   2  -1   6      212.25      218.17      5.62 o 
   3  -1   6       95.01      105.22      6.11 o 
   4  -1   6        2.61       -0.99      4.93 o 
   5  -1   6        0.35        4.43     11.16 o 
  -5   0   6       82.46       73.27     10.56 o 
  -4   0   6        6.53       -0.10      4.22 o 
  -3   0   6      421.50      436.79      5.65 o 
  -2   0   6        0.42        0.85      1.68 o 
  -1   0   6      566.02      551.85      5.36 o 
   0   0   6     1025.50     1015.98      4.57 o 
   1   0   6      521.84      501.53      5.27 o 
   2   0   6      865.11      835.24     10.40 o 
   3   0   6      209.47      216.60      4.54 o 
   4   0   6       16.18       18.35      4.83 o 
   5   0   6      210.99      184.16     11.36 o 
  -5   1   6        8.92       12.32      7.72 o 
  -4   1   6       57.12       51.84      5.39 o 
  -3   1   6       24.50       22.29      3.02 o 
  -2   1   6       65.03       78.55      2.30 o 
  -1   1   6       26.91       25.20      2.30 o 
   0   1   6     7559.89     7231.93    123.31 o 
   1   1   6      175.54      178.46      5.60 o 
   2   1   6       41.74       39.99      1.75 o 
   3   1   6      214.50      220.45      4.91 o 
   4   1   6       71.20       80.72      5.69 o 
   5   1   6       57.85       59.26     14.58 o 
  -5   2   6      184.67      227.76     12.21 o 
  -4   2   6       60.56       61.55      6.17 o 
  -3   2   6       24.30       29.39      3.90 o 
  -2   2   6     1171.79     1199.08      7.11 o 
  -1   2   6     1186.64     1248.63     13.16 o 
   0   2   6        0.14       -0.23      1.19 o 
   1   2   6      255.20      236.81      6.27 o 
   2   2   6     1008.96     1000.49      5.23 o 
   3   2   6       22.20       24.21      2.53 o 
   4   2   6       10.96        5.96      3.90 o 
   5   2   6       27.41       14.39      9.39 o 
  -5   3   6       11.81        1.47      9.39 o 
  -4   3   6       82.27       85.51      8.16 o 
  -3   3   6      442.38      421.44      6.67 o 
  -2   3   6        1.39       -1.47      2.39 o 
  -1   3   6      914.13      841.34      4.31 o 
   0   3   6     1277.80     1369.71     15.76 o 
   1   3   6        9.39        6.74      4.43 o 
   2   3   6      577.33      564.39      4.83 o 
   3   3   6        3.60        8.29      3.22 o 
   4   3   6      277.55      281.16      5.91 o 
   5   3   6        2.92       20.78      5.87 o 
  -5   4   6       23.73       36.83      8.53 o 
  -4   4   6      108.90      104.75      6.40 o 
  -3   4   6      183.23      155.13      5.87 o 
  -2   4   6      601.36      662.05     10.05 o 
  -1   4   6      509.22      504.58      5.21 o 
   0   4   6     1463.50     1402.93      6.64 o 
   1   4   6      928.62      994.74     10.70 o 
   2   4   6      279.13      289.89      5.59 o 
   3   4   6       30.09       31.96      2.63 o 
   4   4   6       51.28       66.91      4.21 o 
   5   4   6        9.31       37.29      9.15 o 
  -5   5   6       89.22       66.50     10.51 o 
  -4   5   6      418.37      394.60     11.44 o 
  -3   5   6       32.73       27.05      5.14 o 
  -2   5   6       44.34       30.77      2.50 o 
  -1   5   6      392.28      409.46      3.34 o 
   0   5   6       19.03       24.86      1.34 o 
   1   5   6     2441.70     2393.53     25.50 o 
   2   5   6      205.35      216.13      4.32 o 
   3   5   6       20.50       17.85      2.39 o 
   4   5   6      437.88      463.78     13.33 o 
   5   5   6        2.44        1.29      6.91 o 
  -4   6   6        0.27        1.90      6.06 o 
  -3   6   6      131.49      136.18      5.99 o 
  -2   6   6      217.90      215.35      5.65 o 
  -1   6   6      138.30      120.35      2.61 o 
   0   6   6       59.44       64.29      1.87 o 
   1   6   6      250.94      259.89      5.23 o 
   2   6   6      370.03      384.93      5.77 o 
   3   6   6       96.45       82.66      3.13 o 
   4   6   6      525.34      502.86     13.78 o 
   5   6   6      112.80       88.19     17.47 o 
  -4   7   6        0.01        6.00      5.65 o 
  -3   7   6        2.45       -1.13      5.24 o 
  -2   7   6        9.03        8.20      6.03 o 
  -1   7   6      378.35      367.02     10.56 o 
   0   7   6      221.64      216.76      5.54 o 
   1   7   6       22.33       21.91      1.65 o 
   2   7   6     1107.93     1069.38     13.72 o 
   3   7   6       16.06       13.74      3.22 o 
   4   7   6        5.21        1.97      3.76 o 
   5   7   6       22.07       25.45      5.50 o 
  -4   8   6        9.26       -3.73      6.03 o 
  -3   8   6       23.45       35.13      5.28 o 
  -2   8   6       75.37       74.87      8.73 o 
  -1   8   6      611.84      617.31      7.06 o 
   0   8   6        1.19       -0.90      1.73 o 
   1   8   6      235.84      247.75      5.74 o 
   2   8   6      802.51      801.57     14.19 o 
   3   8   6      855.36      858.38     10.35 o 
   4   8   6      161.33      160.50      5.97 o 
   5   8   6       12.78       15.78     22.31 o 
  -4   9   6      140.23      146.67      8.06 o 
  -3   9   6       16.27       17.15      5.53 o 
  -2   9   6      304.75      312.88      9.80 o 
  -1   9   6      555.24      495.73      6.90 o 
   0   9   6      109.54       88.62      4.08 o 
   1   9   6        3.85       -0.23      2.96 o 
   2   9   6       23.09       31.93      3.39 o 
   3   9   6       27.75       26.68      3.89 o 
   4   9   6        2.29       -4.27      4.27 o 
   5   9   6       78.77      110.38     21.08 o 
  -4  10   6        0.49        2.09     14.19 o 
  -3  10   6        6.59       13.41      7.63 o 
  -2  10   6       49.80       40.84      8.06 o 
  -1  10   6      271.87      255.88      9.15 o 
   0  10   6     1054.45     1065.75      9.48 o 
   1  10   6       38.20       35.13      4.91 o 
   2  10   6       76.33       54.90      6.58 o 
   3  10   6      119.31      106.02     12.67 o 
   4  10   6        2.51        8.08      9.24 o 
   5  10   6       72.27      103.70     12.18 o 
  -4  11   6        3.73       23.99      9.73 o 
  -3  11   6       16.44        6.73     12.52 o 
  -2  11   6      267.20      320.61     11.27 o 
  -1  11   6      278.92      275.16     15.64 o 
   0  11   6       86.60       82.06      6.44 o 
   1  11   6      212.77      210.08      5.08 o 
   2  11   6       35.10       22.02      6.60 o 
   3  11   6        7.26       10.98      8.89 o 
   4  11   6       63.01       86.98      9.61 o 
  -3  12   6        2.27       11.78      5.66 o 
  -2  12   6       12.60        7.55      7.55 o 
  -1  12   6      565.47      554.68      8.38 o 
   0  12   6      209.86      201.60      5.83 o 
   1  12   6      614.58      557.12     12.10 o 
   2  12   6      509.40      511.54     11.83 o 
   3  12   6        4.00       16.71      4.14 o 
   4  12   6      249.61      278.07     11.69 o 
  -3  13   6        0.36       -6.52      7.42 o 
  -2  13   6        0.19       11.50      8.24 o 
  -1  13   6        0.02        4.29      4.31 o 
   0  13   6      192.52      188.85      5.95 o 
   1  13   6      280.38      262.76      9.84 o 
   2  13   6      155.04      160.58      8.89 o 
   3  13   6        0.98       14.45      5.49 o 
   4  13   6       90.90      112.54     13.05 o 
  -3  14   6        4.10       -1.85      8.15 o 
  -2  14   6      246.78      246.30     11.99 o 
  -1  14   6      356.52      331.88      9.80 o 
   0  14   6       75.93       67.98      5.47 o 
   1  14   6       92.83      103.71      8.37 o 
   2  14   6       31.14       31.90      7.78 o 
   3  14   6        4.26       -7.21      7.21 o 
   4  14   6       51.18       43.48      7.10 o 
  -2  15   6       91.85      112.63     10.79 o 
  -1  15   6      155.47      182.36      6.63 o 
   0  15   6      236.37      234.49      6.95 o 
   1  15   6       36.83       43.47      7.01 o 
   2  15   6      111.07      101.67      8.79 o 
   3  15   6      188.50      153.50      9.51 o 
  -2  16   6       54.14       53.23      8.88 o 
  -1  16   6       16.92        5.63     13.84 o 
   0  16   6       16.90       21.70      5.42 o 
   1  16   6      102.42      115.87      8.30 o 
   2  16   6       30.29       20.67      7.69 o 
   3  16   6        3.35       -3.58      6.42 o 
  -1  17   6       23.93       54.13     10.02 o 
   0  17   6       23.40       13.70      6.90 o 
   1  17   6        0.29        8.86      6.53 o 
   2  17   6       13.83        2.51      6.40 o 
   3  17   6       12.81        2.50      7.73 o 
  -1  18   6       11.73        6.42      7.74 o 
   0  18   6       21.20       32.82      6.66 o 
   1  18   6       23.42       30.42      8.12 o 
   2  18   6        4.44       -6.94      6.94 o 
  -2 -16   7       35.02       33.54      8.12 o 
  -1 -16   7       25.58       51.43      6.43 o 
   0 -16   7       51.44       50.81      8.64 o 
  -2 -15   7       36.89       29.93      7.98 o 
  -1 -15   7      314.20      354.10     11.14 o 
   0 -15   7      115.14      102.74      9.28 o 
   1 -15   7       21.17       21.87      8.92 o 
  -3 -14   7        0.39        5.92      6.12 o 
  -2 -14   7        2.08       20.36      7.46 o 
  -1 -14   7        8.21       20.94      6.65 o 
   0 -14   7       74.29       84.30      8.85 o 
   1 -14   7        9.73        3.48      6.97 o 
   2 -14   7       16.50       41.39      9.79 o 
  -3 -13   7       12.79       37.99     28.83 o 
  -2 -13   7      149.23      167.10     34.70 o 
  -1 -13   7       39.39       51.96      6.98 o 
   0 -13   7        4.36        0.74      7.25 o 
   1 -13   7       81.32       65.27      8.67 o 
   2 -13   7        0.11       19.78      7.77 o 
  -4 -12   7        0.03       -5.29      6.02 o 
  -3 -12   7       45.73       50.36      4.24 o 
  -2 -12   7       14.53       23.59      6.48 o 
  -1 -12   7      229.42      246.99     21.70 o 
   0 -12   7      244.08      242.65      9.70 o 
   1 -12   7       17.97        4.26      7.28 o 
   2 -12   7        0.99       11.97      8.46 o 
  -4 -11   7       19.99        9.86      6.51 o 
  -3 -11   7       74.81       67.24     19.88 o 
  -2 -11   7      238.29      272.77      9.88 o 
  -1 -11   7      112.81      108.26      7.01 o 
   0 -11   7      369.24      364.52     10.31 o 
   1 -11   7       79.97       76.29      7.51 o 
   2 -11   7       38.05       43.46      8.10 o 
  -4 -10   7       44.84       22.03      7.84 o 
  -3 -10   7       43.71       56.34      7.20 o 
  -2 -10   7       35.78       28.57      5.62 o 
  -1 -10   7       81.21       76.35      4.27 o 
   0 -10   7      135.92      129.05      4.08 o 
   1 -10   7      224.01      213.86      9.19 o 
   2 -10   7       91.74       91.86      7.86 o 
   3 -10   7        9.72        0.59      7.32 o 
  -4  -9   7       56.83       60.51      7.54 o 
  -3  -9   7        0.53       -0.22      5.87 o 
  -2  -9   7        8.74        3.63      5.71 o 
  -1  -9   7      143.71      144.08      4.56 o 
   0  -9   7      206.99      214.27      8.13 o 
   1  -9   7        0.11       -4.70      6.48 o 
   2  -9   7        8.32        5.34      6.10 o 
   3  -9   7        0.30       -6.16      6.16 o 
   4  -9   7       12.23       27.84     10.28 o 
  -4  -8   7       18.17       11.64      7.80 o 
  -3  -8   7       11.43        5.26      6.04 o 
  -2  -8   7       52.07       50.32      5.94 o 
  -1  -8   7        0.70        4.11      3.09 o 
   0  -8   7        1.51       10.42      5.85 o 
   1  -8   7      747.21      746.60     11.38 o 
   2  -8   7        1.44        2.23      3.92 o 
   3  -8   7       52.35       59.50     12.66 o 
   4  -8   7       60.35       46.42      9.32 o 
  -5  -7   7       51.73       66.26      7.24 o 
  -4  -7   7       70.04       58.26      7.88 o 
  -3  -7   7      181.73      172.00      9.01 o 
  -2  -7   7       23.13       25.48      5.65 o 
  -1  -7   7      536.45      563.69      6.63 o 
   0  -7   7       82.55       78.24      4.23 o 
   1  -7   7        1.85        3.63      3.76 o 
   2  -7   7        5.93        2.87      3.69 o 
   3  -7   7       99.44       99.14     13.59 o 
   4  -7   7       29.51       26.62      6.93 o 
  -5  -6   7        1.02       19.39      7.33 o 
  -4  -6   7        0.03        3.01      6.54 o 
  -3  -6   7        6.70        1.21      6.24 o 
  -2  -6   7        0.11        0.98      5.10 o 
  -1  -6   7      150.28      122.33      4.93 o 
   0  -6   7     2841.48     2761.13     20.80 o 
   1  -6   7      924.01      932.97      8.72 o 
   2  -6   7      457.07      430.61     14.30 o 
   3  -6   7       66.04       54.15      4.86 o 
   4  -6   7        1.25        2.31     11.32 o 
  -5  -5   7        0.07       10.72      6.14 o 
  -4  -5   7        0.19        3.81      6.65 o 
  -3  -5   7      595.77      580.03     12.59 o 
  -2  -5   7      373.00      374.47      8.94 o 
  -1  -5   7      302.55      342.58      5.38 o 
   0  -5   7       13.46       14.22      3.40 o 
   1  -5   7       98.07       95.30      4.22 o 
   2  -5   7      291.47      280.88      6.99 o 
   3  -5   7       48.47       57.05      4.44 o 
   4  -5   7       50.27       33.05      5.36 o 
  -5  -4   7        2.62       45.62      6.69 o 
  -4  -4   7       27.34       36.60      6.77 o 
  -3  -4   7       62.64       64.78      6.93 o 
  -2  -4   7        0.50        0.99      4.79 o 
  -1  -4   7      424.27      473.66      5.48 o 
   0  -4   7       79.55       76.30      3.78 o 
   1  -4   7      466.27      472.83      7.25 o 
   2  -4   7      102.28      105.62      7.80 o 
   3  -4   7      185.68      172.48      6.09 o 
   4  -4   7       10.29       10.22      4.72 o 
  -5  -3   7       12.89       14.89     12.50 o 
  -4  -3   7        0.01       -3.96      4.60 o 
  -3  -3   7        2.10        5.75      5.41 o 
  -2  -3   7      115.99      105.06      5.84 o 
  -1  -3   7     2090.83     2108.76     14.18 o 
   0  -3   7      540.69      599.37      6.17 o 
   1  -3   7      443.86      451.97      3.71 o 
   2  -3   7      282.52      285.09      6.57 o 
   3  -3   7       17.75       15.45      2.54 o 
   4  -3   7      115.96      104.08      6.27 o 
   5  -3   7       94.65      108.00     12.13 o 
  -5  -2   7       18.90       22.77      4.34 o 
  -4  -2   7       18.59       17.21      4.30 o 
  -3  -2   7      141.57      160.50      5.24 o 
  -2  -2   7      228.95      246.36      4.14 o 
  -1  -2   7      547.61      583.29      4.14 o 
   0  -2   7       19.36        8.89      1.32 o 
   1  -2   7     1086.95     1106.57      5.56 o 
   2  -2   7       13.19       15.67      2.22 o 
   3  -2   7        6.51        9.76      3.02 o 
   4  -2   7      194.13      197.52      6.96 o 
   5  -2   7        5.11       16.48      6.79 o 
  -5  -1   7       34.76        6.08     18.65 o 
  -4  -1   7        6.61        1.71      3.98 o 
  -3  -1   7        2.75        2.08      3.01 o 
  -2  -1   7     1283.87     1276.68     25.28 o 
  -1  -1   7       51.77       64.83      2.91 o 
   0  -1   7      444.68      468.40      7.23 o 
   1  -1   7       16.22       27.15      3.22 o 
   2  -1   7      438.30      472.87      4.57 o 
   3  -1   7       19.58       21.89      2.61 o 
   4  -1   7      356.72      380.97      8.31 o 
   5  -1   7      284.39      299.43      8.58 o 
  -5   0   7        0.05       -1.41      6.80 o 
  -4   0   7       14.92       16.56      8.68 o 
  -3   0   7      254.67      250.86      4.82 o 
  -2   0   7     1527.76     1632.61      7.11 o 
  -1   0   7      511.75      499.39      3.55 o 
   0   0   7      475.84      525.72      4.79 o 
   1   0   7     2371.21     2435.76     10.68 o 
   2   0   7      672.43      731.04      4.59 o 
   3   0   7      764.21      751.25      6.02 o 
   4   0   7        0.05        4.07      5.13 o 
   5   0   7        4.33       11.65      6.05 o 
  -4   1   7      154.01      144.29      4.55 o 
  -3   1   7      393.11      384.11      5.53 o 
  -2   1   7     2771.68     2692.10      6.85 o 
  -1   1   7      674.91      685.47     12.96 o 
   0   1   7      671.42      673.75     19.00 o 
   1   1   7       55.77       66.30      5.11 o 
   2   1   7       67.49       62.12      2.10 o 
   3   1   7       12.05       15.67      2.57 o 
   4   1   7      468.60      461.11     10.28 o 
   5   1   7       45.66       48.04      9.05 o 
  -5   2   7       27.39       43.93      9.25 o 
  -4   2   7       39.90       33.51      5.30 o 
  -3   2   7      595.66      604.03      6.51 o 
  -2   2   7       16.75       17.61      2.06 o 
  -1   2   7      131.17      126.72      2.14 o 
   0   2   7     3598.53     3541.63     11.76 o 
   1   2   7     1067.79     1170.89     11.85 o 
   2   2   7     1034.19     1036.31     11.36 o 
   3   2   7      626.70      582.62      7.88 o 
   4   2   7       21.47       19.90      4.91 o 
   5   2   7        0.03        1.19      8.76 o 
  -5   3   7        5.76       19.20     10.01 o 
  -4   3   7       70.47       76.40      7.12 o 
  -3   3   7      114.95       92.12      6.59 o 
  -2   3   7      446.90      455.87      7.16 o 
  -1   3   7      109.73      123.56      2.24 o 
   0   3   7      540.32      570.40      7.11 o 
   1   3   7      233.23      215.13      6.33 o 
   2   3   7       11.90       11.26      2.54 o 
   3   3   7     1754.05     1728.10      8.66 o 
   4   3   7      667.02      649.92     22.17 o 
  -5   4   7        2.35       11.79      8.01 o 
  -4   4   7      403.23      399.85     15.96 o 
  -3   4   7      209.93      201.67      6.57 o 
  -2   4   7      379.40      360.70      8.36 o 
  -1   4   7     2554.25     2603.62     22.17 o 
   0   4   7     1655.41     1703.00      5.27 o 
   1   4   7     2283.73     2322.65     20.70 o 
   2   4   7        0.29       -2.36      2.68 o 
   3   4   7        7.67       12.97      2.63 o 
   4   4   7        2.73        3.99      4.53 o 
   5   4   7        0.30       -4.45      7.28 o 
  -4   5   7        1.89       12.57      6.17 o 
  -3   5   7       71.09       75.79     11.09 o 
  -2   5   7      173.62      153.11     10.67 o 
  -1   5   7      309.95      274.34      5.29 o 
   0   5   7      449.03      428.44      4.78 o 
   1   5   7     1058.85     1123.73      7.11 o 
   2   5   7      176.85      198.17      3.11 o 
   3   5   7       57.81       63.77      3.58 o 
   4   5   7       31.82       32.15      9.31 o 
   5   5   7        2.16        3.37      5.15 o 
  -4   6   7       98.27       74.89      6.58 o 
  -3   6   7        0.00       -3.56      4.60 o 
  -2   6   7      647.78      672.18     11.25 o 
  -1   6   7     1983.12     2018.63     15.56 o 
   0   6   7      161.85      146.64      3.56 o 
   1   6   7      936.24      929.39     14.22 o 
   2   6   7      155.03      137.98      4.29 o 
   3   6   7       49.53       35.28      4.87 o 
   4   6   7      287.63      261.79      7.24 o 
   5   6   7       33.43       35.45      5.56 o 
  -4   7   7        1.92        8.03      6.02 o 
  -3   7   7       17.39       26.04      5.32 o 
  -2   7   7        0.39        1.26      4.01 o 
  -1   7   7     1293.38     1304.93      7.37 o 
   0   7   7      412.09      424.27      6.55 o 
   1   7   7      768.36      767.93      6.83 o 
   2   7   7      247.52      239.68      5.07 o 
   3   7   7       66.28       55.61      4.40 o 
   4   7   7       24.39       29.84      4.82 o 
   5   7   7       19.44       14.07     10.59 o 
  -4   8   7       13.13       16.39      5.54 o 
  -3   8   7        7.29        0.48      5.12 o 
  -2   8   7      104.24       93.98      5.10 o 
  -1   8   7        4.04        2.84      3.36 o 
   0   8   7       55.97       48.52      3.94 o 
   1   8   7       32.14       33.35      3.25 o 
   2   8   7       64.58       76.75      3.96 o 
   3   8   7       79.12      100.03      4.93 o 
   4   8   7      103.00       93.80      5.47 o 
   5   8   7        0.04       -4.06      7.67 o 
  -4   9   7        1.11       -6.41      6.41 o 
  -3   9   7        5.45       10.74      5.55 o 
  -2   9   7      150.82      156.39      6.39 o 
  -1   9   7       94.01       97.52      4.48 o 
   0   9   7       67.77       71.48      4.23 o 
   1   9   7      659.16      619.19      8.61 o 
   2   9   7       14.48        4.15      5.77 o 
   3   9   7      150.61      144.00      5.29 o 
   4   9   7       93.10      124.40     12.73 o 
   5   9   7       72.36       83.95      6.75 o 
  -4  10   7        1.98        4.54      6.20 o 
  -3  10   7      106.40      119.47      6.71 o 
  -2  10   7       36.75       43.64      5.21 o 
  -1  10   7      293.51      289.32      6.10 o 
   0  10   7     1474.32     1410.82     11.01 o 
   1  10   7      185.75      159.55      4.67 o 
   2  10   7       51.93       60.65      6.72 o 
   3  10   7       56.12       63.48      7.17 o 
   4  10   7       31.82       47.18      9.23 o 
  -3  11   7       18.37       23.77     15.68 o 
  -2  11   7      272.22      273.56      8.20 o 
  -1  11   7       97.48      113.84      5.15 o 
   0  11   7        1.71       -0.05      4.23 o 
   1  11   7      547.04      502.05     11.54 o 
   2  11   7       34.01       50.83      7.12 o 
   3  11   7        0.01       -6.28      6.28 o 
   4  11   7        4.63       11.68      7.27 o 
  -3  12   7        5.50       -0.45      6.60 o 
  -2  12   7      142.98      147.53      9.59 o 
  -1  12   7       27.66       32.76      4.61 o 
   0  12   7      137.42      123.59      5.19 o 
   1  12   7        8.66        7.94      6.54 o 
   2  12   7       90.92       75.49      7.44 o 
   3  12   7       38.71       14.44      6.71 o 
   4  12   7       12.31       11.16      6.76 o 
  -3  13   7        4.92       30.31      6.91 o 
  -2  13   7       12.95       -4.44      7.59 o 
  -1  13   7      114.30      104.69      5.49 o 
   0  13   7        3.52        0.25      4.46 o 
   1  13   7      286.28      292.88     10.05 o 
   2  13   7      368.72      374.83     11.60 o 
   3  13   7       13.92       -5.57      5.57 o 
   4  13   7       21.57       11.48     12.60 o 
  -3  14   7       14.75       11.55     18.18 o 
  -2  14   7        2.87       10.27      7.99 o 
  -1  14   7      108.14       94.52     14.77 o 
   0  14   7       39.96       31.62      4.96 o 
   1  14   7       11.15       16.66      7.01 o 
   2  14   7        5.38        5.75      7.17 o 
   3  14   7       83.96      100.79      8.54 o 
   4  14   7       16.86       27.41      6.94 o 
  -1  15   7      144.23      142.07      6.13 o 
   0  15   7       28.11       34.10      6.78 o 
   1  15   7        1.19       -5.28      7.15 o 
   2  15   7        0.72        3.66      5.98 o 
   3  15   7      122.68      112.94      9.03 o 
  -2  16   7        1.79       40.60     10.99 o 
  -1  16   7       14.20       24.98      7.90 o 
   0  16   7        6.58       -1.79      4.72 o 
   1  16   7      126.50      118.70      9.58 o 
   2  16   7       95.15      141.36     10.03 o 
   3  16   7       65.18       70.81      7.80 o 
   0  17   7       24.60       28.94     13.55 o 
   1  17   7       19.14        4.64      7.79 o 
   2  17   7       14.16       24.34      7.70 o 
   3  17   7       20.70       26.22      8.52 o 
   0  18   7       12.96        9.55      7.03 o 
   1  18   7       11.83        6.09      7.84 o 
   2  18   7      109.89      135.93      9.56 o 
  -1 -16   8       61.77       83.33     13.28 o 
   0 -16   8       52.76       76.45      6.32 o 
  -2 -15   8        1.38       25.91      7.50 o 
  -1 -15   8       85.99       87.83      5.87 o 
   0 -15   8        7.31       27.67      8.86 o 
   1 -15   8       15.19       24.43      9.44 o 
  -3 -14   8       23.54       11.64     20.67 o 
  -2 -14   8       18.48       22.60     12.43 o 
  -1 -14   8        7.60        5.79      6.90 o 
   0 -14   8        1.68       15.59      8.11 o 
   1 -14   8        9.05       13.36      7.40 o 
  -3 -13   8       38.33       43.43      8.54 o 
  -2 -13   8        5.10       19.09      4.55 o 
  -1 -13   8        2.48       -3.48      6.95 o 
   0 -13   8       14.41       22.98      8.06 o 
   1 -13   8      141.62      154.46      9.92 o 
   2 -13   8        2.28       -5.00      8.36 o 
  -3 -12   8        3.19        9.86      6.07 o 
  -2 -12   8       21.33       23.20      4.49 o 
  -1 -12   8        0.98       -2.62      3.91 o 
   0 -12   8      201.83      230.64      9.93 o 
   1 -12   8        2.46       13.14      7.77 o 
   2 -12   8        3.26       -5.20      6.94 o 
  -4 -11   8       37.93       74.48      8.24 o 
  -3 -11   8       60.93       68.61      7.28 o 
  -2 -11   8        0.02       -2.81      5.56 o 
  -1 -11   8       99.37       86.09     11.80 o 
   0 -11   8       24.93       36.90      6.56 o 
   1 -11   8        8.01       21.43      7.85 o 
   2 -11   8      129.62      109.02      9.10 o 
   3 -11   8      130.01      174.64      9.76 o 
  -4 -10   8        9.09       27.28      7.95 o 
  -3 -10   8       13.61        8.52      6.77 o 
  -2 -10   8      155.50      161.31      7.93 o 
  -1 -10   8      250.65      232.00      5.77 o 
   0 -10   8      100.79       89.83      4.00 o 
   1 -10   8       97.56      120.37      8.08 o 
   2 -10   8       85.62       83.90      8.39 o 
   3 -10   8       94.18      118.64      9.69 o 
  -4  -9   8      260.56      270.31     11.03 o 
  -3  -9   8      105.96      120.12      8.44 o 
  -2  -9   8      319.91      295.53      9.29 o 
  -1  -9   8      328.00      333.62      6.06 o 
   0  -9   8        0.06       -2.28      5.83 o 
   1  -9   8       76.48       89.48      7.90 o 
   2  -9   8      188.10      194.63      9.12 o 
   3  -9   8        1.20       18.48      7.65 o 
  -4  -8   8       22.48       39.01      8.18 o 
  -3  -8   8      126.58      124.91      8.12 o 
  -2  -8   8       34.50       39.32      5.86 o 
  -1  -8   8      529.08      548.54      7.05 o 
   0  -8   8       36.16       30.07      5.96 o 
   1  -8   8      106.74      106.20      4.88 o 
   2  -8   8       37.55       39.73      7.45 o 
   3  -8   8        6.18        6.12     11.32 o 
  -4  -7   8       31.56       24.92      7.39 o 
  -3  -7   8        7.53       -0.62      5.86 o 
  -2  -7   8      180.18      163.34      7.29 o 
  -1  -7   8       52.88       43.49      4.36 o 
   0  -7   8       13.71       11.92      3.83 o 
   1  -7   8      116.00      116.57      6.05 o 
   2  -7   8        0.28       -2.35      3.64 o 
   3  -7   8      113.53      123.12      5.64 o 
   4  -7   8      168.71      159.89      6.98 o 
  -4  -6   8       58.70       61.97      7.35 o 
  -3  -6   8       97.89      106.67      8.14 o 
  -2  -6   8      284.31      271.58      8.21 o 
  -1  -6   8       60.23       59.17      3.04 o 
   0  -6   8       47.19       44.50      4.13 o 
   1  -6   8       54.45       56.66      4.05 o 
   2  -6   8      147.28      137.10      4.90 o 
   3  -6   8       19.36       18.57      4.23 o 
   4  -6   8       19.18       39.36      6.04 o 
  -4  -5   8       31.87       27.43      6.49 o 
  -3  -5   8      688.48      741.21     13.86 o 
  -2  -5   8      483.30      486.13      9.88 o 
  -1  -5   8      278.26      289.24      4.88 o 
   0  -5   8      740.82      775.75     11.33 o 
   1  -5   8      239.08      212.48      5.14 o 
   2  -5   8      155.17      155.33      6.54 o 
   3  -5   8      278.01      279.96     13.94 o 
   4  -5   8       10.25       20.32     11.52 o 
  -5  -4   8       47.71        5.04      5.47 o 
  -4  -4   8        1.96        5.85      6.85 o 
  -3  -4   8        7.01       10.00      5.87 o 
  -2  -4   8      523.87      522.31      9.91 o 
  -1  -4   8     1755.52     1677.54     14.14 o 
   0  -4   8      238.05      232.34      8.31 o 
   1  -4   8      115.04      125.95      4.48 o 
   2  -4   8        3.41        3.70      3.24 o 
   3  -4   8       46.40       48.80      4.33 o 
   4  -4   8       79.06       91.29      9.58 o 
  -5  -3   8        2.77        1.64      3.69 o 
  -4  -3   8        4.60       15.47      4.55 o 
  -3  -3   8      476.54      474.86     11.03 o 
  -2  -3   8      402.33      392.08      5.43 o 
  -1  -3   8      984.35      967.63     10.63 o 
   0  -3   8     1911.02     1891.62     26.76 o 
   1  -3   8       31.92       39.16      3.74 o 
   2  -3   8      307.27      291.76      5.38 o 
   3  -3   8      649.33      607.56      6.72 o 
   4  -3   8        2.47       12.45      5.39 o 
  -5  -2   8      100.25      110.27     12.89 o 
  -4  -2   8        5.17        3.99      4.29 o 
  -3  -2   8        0.68       -2.42      3.78 o 
  -2  -2   8      814.49      753.92     13.26 o 
  -1  -2   8      443.56      431.32     13.63 o 
   0  -2   8       63.61       85.26      1.90 o 
   1  -2   8       19.68       21.52      2.63 o 
   2  -2   8       18.25       14.12      2.41 o 
   3  -2   8      302.08      300.53      5.10 o 
   4  -2   8        6.42        8.32      5.51 o 
   5  -2   8       34.45       20.42      8.45 o 
  -5  -1   8        0.82        8.23     10.03 o 
  -4  -1   8       34.28       33.14      4.64 o 
  -3  -1   8        0.18       -0.21      3.12 o 
  -2  -1   8      152.74      142.23      2.25 o 
  -1  -1   8     1729.06     1647.66     13.94 o 
   0  -1   8        2.69        4.21      1.35 o 
   1  -1   8        0.32       -0.52      3.03 o 
   2  -1   8      249.46      265.26      3.88 o 
   3  -1   8        1.55       -2.36      2.50 o 
   4  -1   8        6.66        7.32      6.15 o 
   5  -1   8      123.19      113.47      9.76 o 
  -5   0   8       38.73       36.98      7.16 o 
  -4   0   8       43.41       41.37      3.90 o 
  -3   0   8      153.53      139.98      4.11 o 
  -2   0   8      215.61      197.33      3.10 o 
  -1   0   8       98.00      101.67      5.77 o 
   0   0   8      239.15      277.30      3.07 o 
   1   0   8       71.79       49.29      4.65 o 
   2   0   8        0.54       -0.37      1.91 o 
   3   0   8       13.05       11.56      3.48 o 
   4   0   8       82.86       93.12      5.75 o 
   5   0   8       44.43       50.39      8.52 o 
  -5   1   8       15.25        5.77      7.23 o 
  -4   1   8       16.95       15.29      5.85 o 
  -3   1   8       19.56       10.66      4.74 o 
  -2   1   8      752.57      736.72      8.24 o 
  -1   1   8      793.55      780.64      4.06 o 
   0   1   8       36.83       51.27      3.00 o 
   1   1   8     1833.14     1921.09     15.09 o 
   2   1   8     1254.26     1239.70      6.66 o 
   3   1   8      762.50      769.56      6.60 o 
   4   1   8       51.29       45.87     14.42 o 
   5   1   8       27.30       21.28      9.12 o 
  -5   2   8       13.36        1.16      8.75 o 
  -4   2   8        0.01       12.52      5.50 o 
  -3   2   8      405.63      407.62      8.47 o 
  -2   2   8        2.90        1.73      1.80 o 
  -1   2   8     3617.24     3648.04     20.41 o 
   0   2   8     1795.17     1876.80      7.50 o 
   1   2   8      880.53     1041.42     11.75 o 
   2   2   8        6.19       -0.24      2.83 o 
   3   2   8       54.27       52.39      3.39 o 
   4   2   8       63.00       56.71      5.29 o 
   5   2   8      134.33      152.12     10.53 o 
  -5   3   8       47.37       79.21     10.82 o 
  -4   3   8       97.94       83.77      6.23 o 
  -3   3   8       18.76       17.95      3.26 o 
  -2   3   8      116.75      101.31      3.19 o 
  -1   3   8      116.29      114.31      3.64 o 
   0   3   8      150.32      174.85      2.27 o 
   1   3   8       22.08       17.66      4.83 o 
   2   3   8      281.77      299.94      7.97 o 
   3   3   8        0.16       -0.56      3.27 o 
   4   3   8      816.52      771.68     10.86 o 
   5   3   8        0.08        8.80      7.25 o 
  -4   4   8      140.98      146.41      7.20 o 
  -3   4   8        1.33       -1.42      4.75 o 
  -2   4   8      158.40      164.55      6.98 o 
  -1   4   8      384.88      372.51      3.13 o 
   0   4   8       23.44       20.39      1.57 o 
   1   4   8     3870.16     4113.65    106.69 o 
   2   4   8      412.69      417.10      9.13 o 
   3   4   8      944.08      907.82      8.84 o 
   4   4   8        4.24        8.96      5.09 o 
   5   4   8        6.29        0.51      9.87 o 
  -4   5   8      122.81      113.70      6.37 o 
  -3   5   8      188.72      184.32      6.62 o 
  -2   5   8       94.82       98.57      4.73 o 
  -1   5   8      143.34      138.22      2.43 o 
   0   5   8     1065.80     1110.83     13.05 o 
   1   5   8      923.96      856.27     14.07 o 
   2   5   8      989.44      967.35     12.79 o 
   3   5   8      102.08       97.86     15.70 o 
   4   5   8       27.61       23.44      5.12 o 
   5   5   8        1.80        0.82     12.49 o 
  -4   6   8       16.50       26.10      5.68 o 
  -3   6   8       45.12       49.88      5.22 o 
  -2   6   8      317.94      304.06     14.03 o 
  -1   6   8     1342.93     1325.84      7.26 o 
   0   6   8       62.47       71.73      1.47 o 
   1   6   8        1.30       -0.25      3.46 o 
   2   6   8      589.95      623.42      7.40 o 
   3   6   8        3.35        4.18      5.49 o 
   4   6   8       37.77       53.28      5.55 o 
   5   6   8       16.93        8.31      6.68 o 
  -4   7   8       29.15       19.78      6.04 o 
  -3   7   8       20.91       11.05      5.18 o 
  -2   7   8      228.50      214.13      5.95 o 
  -1   7   8        3.17        5.58      2.46 o 
   0   7   8        4.55        6.78      3.86 o 
   1   7   8      229.08      252.24      4.79 o 
   2   7   8        0.71        2.75      3.36 o 
   3   7   8       65.11       57.71      4.30 o 
   4   7   8       54.92       59.31      5.31 o 
   5   7   8        2.43        3.31      9.45 o 
  -4   8   8        5.21       21.70      6.67 o 
  -3   8   8       10.87       16.88      5.04 o 
  -2   8   8       78.38       84.48      7.06 o 
  -1   8   8      118.07      116.39      4.34 o 
   0   8   8       99.96       87.32      4.29 o 
   1   8   8      178.74      178.09      4.46 o 
   2   8   8      275.25      260.01      5.49 o 
   3   8   8        8.97        5.08      4.06 o 
   4   8   8      143.28      146.15     10.75 o 
   5   8   8       32.41       49.78      7.74 o 
  -4   9   8        7.14       20.05     11.85 o 
  -3   9   8      188.68      205.96      7.25 o 
  -2   9   8       93.93       98.56      5.14 o 
  -1   9   8        2.50        0.70      3.62 o 
   0   9   8     1259.70     1247.77     11.19 o 
   1   9   8      363.05      348.01      5.82 o 
   2   9   8      301.58      271.28      9.52 o 
   3   9   8      345.91      337.26      7.99 o 
   4   9   8        3.96        3.78      3.55 o 
   5   9   8       10.53       21.99      8.62 o 
  -4  10   8        4.72       -2.53      6.74 o 
  -3  10   8        7.93       10.86      6.88 o 
  -2  10   8        2.09        2.12      6.75 o 
  -1  10   8       54.42       58.17      4.25 o 
   0  10   8       23.10       20.44      4.15 o 
   1  10   8      327.84      335.43      7.14 o 
   2  10   8      220.66      227.02      8.80 o 
   3  10   8      273.52      282.57      9.96 o 
   4  10   8      161.46      177.43      6.73 o 
  -3  11   8       44.76       53.15      9.29 o 
  -2  11   8      150.65      132.97      5.93 o 
  -1  11   8        1.19        0.38      6.44 o 
   0  11   8      450.17      458.45      7.49 o 
   1  11   8      703.73      711.77     13.11 o 
   2  11   8       80.63       76.97      7.64 o 
   3  11   8      332.27      338.23     10.14 o 
   4  11   8        0.40       -4.73      4.73 o 
  -3  12   8      103.40       95.79      7.24 o 
  -2  12   8      464.80      433.83     13.39 o 
  -1  12   8       79.55       69.91      4.85 o 
   0  12   8        6.58        1.67      4.12 o 
   1  12   8      391.69      380.78     11.11 o 
   2  12   8        7.51        1.54      6.59 o 
   3  12   8        0.23        5.35      5.67 o 
   4  12   8       28.17       57.98      7.81 o 
  -3  13   8       11.69        4.62      9.48 o 
  -2  13   8       13.30       31.54      9.50 o 
  -1  13   8       45.88       48.42     15.79 o 
   0  13   8       23.92       24.86      4.56 o 
   1  13   8      225.47      206.99      9.01 o 
   2  13   8      513.61      527.10     13.24 o 
   3  13   8       38.53       33.14      7.22 o 
   4  13   8       12.15       -6.19      6.20 o 
  -2  14   8        4.75       -1.74      9.27 o 
  -1  14   8        5.28        2.74      4.62 o 
   0  14   8      215.73      228.70      7.96 o 
   1  14   8       23.33       21.73      6.44 o 
   2  14   8        2.32        6.27      7.07 o 
   3  14   8       28.77       20.85      5.94 o 
   4  14   8        3.97       -5.97      5.97 o 
  -2  15   8       15.92       34.36     10.25 o 
  -1  15   8        2.53       11.07      8.38 o 
   0  15   8       17.72       17.86      9.99 o 
   1  15   8       41.56       47.34      7.94 o 
   2  15   8       29.89       32.06      7.91 o 
   3  15   8       71.21       75.22      7.95 o 
  -1  16   8        0.97       -8.61      8.61 o 
   0  16   8       39.38       60.07      7.87 o 
   1  16   8       24.71       18.56      7.22 o 
   2  16   8        3.31        1.31      7.58 o 
   3  16   8        3.58        1.20      5.72 o 
  -1  17   8       12.57       24.97      9.53 o 
   0  17   8       54.87       78.74      8.51 o 
   1  17   8        0.67        3.30      8.03 o 
   2  17   8       46.96       29.24      8.15 o 
   0  18   8        0.01       29.23      7.68 o 
   1  18   8        5.33       20.48      8.46 o 
   2  18   8       36.02       20.77      6.75 o 
  -1 -15   9        0.29       -8.50      8.50 o 
   0 -15   9       14.91       -8.48      8.48 o 
  -2 -14   9       57.36       84.98     17.99 o 
  -1 -14   9       57.75       45.79      7.48 o 
   1 -14   9        0.05       -7.06      7.06 o 
  -3 -13   9       31.55       74.09      7.88 o 
  -2 -13   9       65.52      107.41      7.58 o 
  -1 -13   9      124.62      109.84      8.86 o 
   0 -13   9       17.59        5.28      7.87 o 
   1 -13   9        1.07       -5.66      6.75 o 
   2 -13   9        4.11       43.97     10.07 o 
  -3 -12   9        9.49       -6.96      6.96 o 
  -2 -12   9      112.25      111.47      7.63 o 
  -1 -12   9        5.72        7.25      6.25 o 
   0 -12   9        0.85       -1.69      7.04 o 
   1 -12   9       23.78       11.88      7.00 o 
   2 -12   9       58.07       82.47      9.35 o 
  -3 -11   9       40.12       60.58      7.19 o 
  -2 -11   9       78.18       76.37      7.51 o 
  -1 -11   9       65.40       49.10      4.34 o 
   0 -11   9       38.90       42.43      7.69 o 
   1 -11   9       42.79       35.72      7.16 o 
   2 -11   9        2.10       15.00      7.73 o 
   3 -11   9       35.86       13.98      9.11 o 
  -4 -10   9       27.76       25.62      6.93 o 
  -3 -10   9       43.15       51.66      6.92 o 
  -2 -10   9       34.49       57.89      6.60 o 
  -1 -10   9        0.00        3.11      3.54 o 
   0 -10   9        8.66        8.09      6.23 o 
   1 -10   9       19.54       17.09      7.45 o 
   2 -10   9      136.54      150.97      9.49 o 
   3 -10   9       84.35       85.14      9.00 o 
  -4  -9   9       89.91       93.33      8.54 o 
  -3  -9   9      138.38      136.21      8.67 o 
  -2  -9   9      104.77      101.80      7.34 o 
  -1  -9   9      581.49      577.26      7.75 o 
   0  -9   9       55.39       52.76      6.75 o 
   1  -9   9      119.28       99.63      5.33 o 
   2  -9   9       11.25       20.34      9.36 o 
   3  -9   9        4.44       -7.58      7.58 o 
  -4  -8   9       19.05        2.84      7.63 o 
  -3  -8   9       54.43       70.90      7.41 o 
  -2  -8   9      259.36      243.29      8.44 o 
  -1  -8   9      357.27      325.19      6.14 o 
   0  -8   9      514.12      494.80     13.22 o 
   1  -8   9      154.87      157.34      5.69 o 
   2  -8   9       61.17       44.67      4.36 o 
   3  -8   9       54.03       74.20      5.67 o 
  -4  -7   9       42.58       18.39      6.76 o 
  -3  -7   9      101.38       95.74      7.53 o 
  -2  -7   9      147.38      141.81      7.45 o 
  -1  -7   9       66.59       63.48      3.97 o 
   0  -7   9       90.80       91.06      4.79 o 
   1  -7   9        8.75       13.78      4.13 o 
   2  -7   9        1.27        4.93      5.06 o 
   3  -7   9      160.97      149.29     12.80 o 
   4  -7   9       39.78       35.86     14.45 o 
  -4  -6   9       29.60       16.44      5.85 o 
  -3  -6   9       24.00       47.60      7.11 o 
  -2  -6   9       58.50       48.75      5.81 o 
  -1  -6   9      286.94      270.68     12.44 o 
   0  -6   9      114.41      104.42      4.73 o 
   1  -6   9      215.35      190.10      5.51 o 
   2  -6   9       80.41       72.05      4.39 o 
   3  -6   9       47.65       45.71      4.66 o 
   4  -6   9        1.86       13.56     17.61 o 
  -4  -5   9        1.06       -5.15      5.89 o 
  -3  -5   9       15.74       21.34      6.36 o 
  -2  -5   9        5.24        7.40      5.02 o 
  -1  -5   9        9.69       12.69      2.92 o 
   0  -5   9       85.02       83.34      4.42 o 
   1  -5   9       73.34       68.76      4.23 o 
   2  -5   9      300.37      276.55      6.08 o 
   3  -5   9        2.72        7.02      3.26 o 
   4  -5   9        1.45       -3.62      5.64 o 
  -3  -4   9      112.24      128.67      7.84 o 
  -2  -4   9      198.79      196.21      4.65 o 
  -1  -4   9       31.85       22.03      4.98 o 
   0  -4   9      812.64      762.90     12.99 o 
   1  -4   9       48.77       48.45      5.53 o 
   2  -4   9      260.19      264.13      5.75 o 
   3  -4   9      261.26      262.36      5.07 o 
   4  -4   9       20.62        8.04      5.07 o 
  -5  -3   9       23.62       -5.10      5.10 o 
  -4  -3   9        0.44       -6.52      6.52 o 
  -3  -3   9        9.14       17.99      6.04 o 
  -2  -3   9        7.31        7.56      2.95 o 
  -1  -3   9     1172.89     1137.10     12.11 o 
   0  -3   9     1250.65     1227.90      5.64 o 
   1  -3   9      224.21      191.28      9.80 o 
   2  -3   9       73.79       64.39      3.95 o 
   3  -3   9        0.29        1.09      3.22 o 
   4  -3   9       30.72       40.84      7.36 o 
  -4  -2   9      199.43      190.12      6.35 o 
  -3  -2   9      102.16      122.55      7.11 o 
  -2  -2   9       79.68       81.74      6.49 o 
  -1  -2   9        8.96        5.56      4.39 o 
   0  -2   9      206.23      186.25      2.60 o 
   1  -2   9       33.34       40.80      3.75 o 
   2  -2   9      158.75      172.47      4.67 o 
   3  -2   9      150.15      144.07      4.39 o 
   4  -2   9      194.04      179.71      9.83 o 
  -5  -1   9        7.22       -0.56      6.57 o 
  -4  -1   9       76.20       71.95      5.20 o 
  -3  -1   9       13.82       14.53      6.07 o 
  -2  -1   9      441.58      412.25      6.96 o 
  -1  -1   9      736.11      757.87      4.54 o 
   0  -1   9      211.24      188.51      6.52 o 
   1  -1   9     2674.33     2682.69     20.84 o 
   2  -1   9       11.96       21.13      3.13 o 
   3  -1   9      110.28      103.60      3.27 o 
   4  -1   9        3.12       -2.03      7.61 o 
  -5   0   9        3.93       -6.52      6.52 o 
  -4   0   9       55.87       57.59     10.89 o 
  -3   0   9        7.55        5.55      3.13 o 
  -2   0   9        0.02        0.43      1.93 o 
  -1   0   9      486.33      473.00     10.02 o 
   0   0   9       20.25       36.48     13.66 o 
   1   0   9     1242.14     1262.87     13.53 o 
   2   0   9     1459.91     1407.09      9.95 o 
   3   0   9       31.03       31.05      3.29 o 
   4   0   9       42.14       27.79      8.49 o 
   5   0   9        0.01       -6.69      7.49 o 
  -5   1   9        2.40       16.91      7.92 o 
  -4   1   9        2.45        2.16      3.25 o 
  -3   1   9      412.81      412.87      5.89 o 
  -2   1   9      109.31      108.23      2.59 o 
  -1   1   9       25.19       17.89      2.84 o 
   0   1   9      609.67      661.56      6.85 o 
   1   1   9        6.63       11.06      4.47 o 
   2   1   9     1144.85     1116.55     13.29 o 
   3   1   9      466.94      477.81     15.64 o 
   4   1   9      206.76      203.73      8.51 o 
   5   1   9       31.84        9.75      9.05 o 
  -4   2   9      225.55      209.78      6.71 o 
  -3   2   9      433.02      422.91      6.02 o 
  -2   2   9       48.64       53.34      2.04 o 
  -1   2   9      148.27      149.07      3.40 o 
   0   2   9      479.86      499.32      7.35 o 
   1   2   9      174.70      155.80      6.56 o 
   2   2   9      121.81      135.49      6.34 o 
   3   2   9       88.08       75.68      4.50 o 
   4   2   9      314.12      340.54     24.74 o 
   5   2   9       25.85        8.77      7.00 o 
  -4   3   9       24.62       44.35      5.95 o 
  -3   3   9       22.81       20.80      3.30 o 
  -2   3   9       25.33       24.46      2.65 o 
  -1   3   9     1358.29     1379.07     14.41 o 
   0   3   9       41.18       34.57      2.57 o 
   1   3   9        0.37        1.84      1.96 o 
   2   3   9      596.48      578.68     10.41 o 
   3   3   9       40.12       46.56      3.78 o 
   4   3   9       68.35       74.32      5.98 o 
  -4   4   9       37.91       18.03      5.79 o 
  -3   4   9      671.18      724.78     11.82 o 
  -2   4   9      348.01      370.97      5.29 o 
  -1   4   9      114.69      123.73      3.79 o 
   0   4   9     2281.08     2317.15     11.29 o 
   1   4   9      106.49      100.48      3.00 o 
   2   4   9        8.07        3.00      5.25 o 
   3   4   9     2406.05     2355.58     18.13 o 
   4   4   9      455.13      421.71     22.61 o 
   5   4   9       12.36        8.05     11.90 o 
  -4   5   9        0.03       20.23      6.10 o 
  -3   5   9        6.38        8.61      4.64 o 
  -2   5   9      108.79      129.65      5.11 o 
  -1   5   9       15.23        8.82      2.34 o 
   0   5   9      188.85      222.10      2.90 o 
   1   5   9      191.61      143.73      6.59 o 
   2   5   9      424.38      435.09      9.69 o 
   3   5   9      339.43      344.55     11.62 o 
   4   5   9      100.49       95.47      9.20 o 
   5   5   9       12.12       32.83      5.96 o 
  -4   6   9       94.78       86.20      9.34 o 
  -3   6   9      279.25      274.27      7.52 o 
  -2   6   9        9.31       13.67      4.16 o 
  -1   6   9       25.10       19.89      2.47 o 
   0   6   9      114.30      123.32      4.29 o 
   1   6   9      732.01      699.64     11.39 o 
   2   6   9      480.01      507.50     10.57 o 
   3   6   9     2431.39     2427.00     15.69 o 
   4   6   9       95.69       87.93      9.59 o 
   5   6   9       22.17       12.53     10.08 o 
  -4   7   9       17.10       48.32      7.05 o 
  -3   7   9        7.90       15.92      5.18 o 
  -2   7   9      513.25      485.28     14.12 o 
  -1   7   9      198.47      197.23      5.68 o 
   0   7   9      787.21      764.63      8.97 o 
   1   7   9        1.86       -1.32      3.13 o 
   2   7   9       28.78       33.98      3.73 o 
   3   7   9        7.97        8.96      4.17 o 
   4   7   9        1.57        2.39      5.21 o 
   5   7   9        0.00        6.46      6.34 o 
  -4   8   9       43.22       29.94      7.79 o 
  -3   8   9      151.14      165.01      7.08 o 
  -2   8   9      169.85      165.83      5.74 o 
  -1   8   9       62.13       62.82      4.10 o 
   0   8   9       11.25        7.56      5.76 o 
   1   8   9       17.10       10.36      3.42 o 
   2   8   9     1144.93     1105.35     21.29 o 
   3   8   9       91.86       91.54     13.40 o 
   4   8   9        7.30        2.55      3.66 o 
  -4   9   9        7.39       20.27     15.67 o 
  -3   9   9       88.62      105.91     13.18 o 
  -2   9   9       61.72       66.44      8.22 o 
  -1   9   9        0.23       -1.10      3.70 o 
   0   9   9      253.77      226.70      7.08 o 
   1   9   9       60.62       58.78      4.14 o 
   2   9   9      280.22      264.50      9.60 o 
   3   9   9       28.45       23.24      4.80 o 
   4   9   9        6.60       13.79      4.05 o 
  -3  10   9       32.46       33.75     18.29 o 
  -2  10   9        9.67       11.76      7.79 o 
  -1  10   9       21.61       14.10      4.61 o 
   0  10   9      109.41      106.53      5.17 o 
   1  10   9      805.74      779.80     13.85 o 
   2  10   9       42.18       46.54      7.05 o 
   3  10   9        1.81        4.66      6.40 o 
   4  10   9      156.57      168.45      6.58 o 
  -3  11   9        0.16       12.84      9.49 o 
  -2  11   9       27.21       17.28      8.47 o 
  -1  11   9      149.82      145.15      7.21 o 
   0  11   9     1391.99     1358.98     11.63 o 
   1  11   9      694.47      688.72     13.41 o 
   2  11   9       17.91       27.58      7.21 o 
   3  11   9       13.11        5.26      6.39 o 
   4  11   9       46.74       53.03      7.15 o 
  -3  12   9       88.89       64.56     10.68 o 
  -2  12   9      179.40      173.39     11.14 o 
  -1  12   9        9.04       11.55      4.46 o 
   0  12   9       68.53       69.61      7.11 o 
   1  12   9      105.98      106.82      8.51 o 
   2  12   9      173.09      183.39      9.46 o 
   3  12   9        4.64       -3.81      6.60 o 
  -3  13   9        8.31       42.21     11.55 o 
  -2  13   9        2.99       -1.11      7.95 o 
  -1  13   9       83.42       81.97      6.60 o 
   0  13   9       34.44       35.38      4.98 o 
   1  13   9       41.18       43.49      6.85 o 
   2  13   9        7.02       -2.80      6.27 o 
   3  13   9       52.49       62.29      8.00 o 
   4  13   9        0.43       28.13      7.02 o 
  -2  14   9       21.95       21.89      8.01 o 
  -1  14   9       22.00       31.02      8.96 o 
   0  14   9       32.04       26.38      4.91 o 
   1  14   9       21.65       24.50      6.88 o 
   2  14   9       11.06       16.77      7.29 o 
   3  14   9        3.46       14.87      6.59 o 
  -2  15   9        5.23        2.34      7.98 o 
  -1  15   9        5.58        5.73      8.82 o 
   0  15   9      118.25      139.43     20.57 o 
   1  15   9       37.06       37.82      6.82 o 
   2  15   9        2.09       -7.11      7.21 o 
   3  15   9        0.51        1.47      6.18 o 
  -1  16   9       24.02       28.47      8.91 o 
   0  16   9       58.27       47.32      6.78 o 
   1  16   9      112.51      122.22      9.66 o 
   2  16   9        3.39        5.72      6.79 o 
   3  16   9        5.12       -5.65      5.65 o 
  -1  17   9       11.00       11.73      8.49 o 
   0  17   9       32.70       19.48      6.24 o 
   1  17   9       27.91       28.98      7.23 o 
   2  17   9      176.01      219.60     11.54 o 
   0  18   9        1.01       -5.83      5.83 o 
   1  18   9       17.44        9.02      7.91 o 
  -2 -14  10       14.02       37.30     20.02 o 
  -1 -14  10       26.57       38.44      8.86 o 
   0 -14  10       53.74       71.36      8.75 o 
   1 -14  10        3.17       17.60      7.21 o 
  -2 -13  10        8.43       -4.29      4.39 o 
  -1 -13  10        3.25       13.63      7.26 o 
   0 -13  10       11.35       35.44      8.58 o 
   1 -13  10       51.02       74.82      8.34 o 
  -3 -12  10        4.81        9.98      6.26 o 
  -2 -12  10       45.35       41.02      6.33 o 
  -1 -12  10        8.43        8.73      4.25 o 
   0 -12  10       20.91       23.66      7.81 o 
   1 -12  10        4.51       18.95      7.57 o 
   2 -12  10       16.41       -6.43      8.98 o 
  -3 -11  10       21.58       24.53      7.28 o 
  -2 -11  10       43.17       52.54      6.63 o 
  -1 -11  10       14.23       22.00      4.09 o 
   0 -11  10       96.19       94.32      8.86 o 
   1 -11  10      144.56      151.10      9.71 o 
   2 -11  10       11.09        1.93      8.33 o 
  -3 -10  10        2.04       -3.77      6.71 o 
  -2 -10  10       92.52       65.57      7.05 o 
  -1 -10  10        3.16        3.22      4.43 o 
   0 -10  10       31.51       31.64      6.80 o 
   1 -10  10        0.79        3.10      7.15 o 
   2 -10  10       86.04      102.49      9.32 o 
   3 -10  10        2.66       31.95      9.45 o 
  -3  -9  10       25.43       23.41      6.77 o 
  -2  -9  10       33.80       29.14      5.98 o 
  -1  -9  10       42.60       35.61      4.14 o 
   0  -9  10      187.52      186.08      8.71 o 
   1  -9  10       37.83       38.40      4.65 o 
   2  -9  10      307.75      293.91      7.16 o 
   3  -9  10      204.87      217.45     10.35 o 
  -4  -8  10       88.10       84.37      8.14 o 
  -3  -8  10      133.98      146.90      8.86 o 
  -2  -8  10       13.15       17.09      5.77 o 
  -1  -8  10      129.85      147.02      5.09 o 
   0  -8  10       37.31       36.07      4.61 o 
   1  -8  10      112.97      114.52      5.67 o 
   2  -8  10      308.58      289.40      7.03 o 
   3  -8  10        0.00        2.14      6.14 o 
  -4  -7  10      106.26      102.40      9.17 o 
  -3  -7  10       96.68      120.59      8.26 o 
  -2  -7  10       11.51       10.74      5.35 o 
  -1  -7  10        2.42        5.34      4.78 o 
   0  -7  10        4.03        2.09      4.12 o 
   1  -7  10       16.91       23.87      4.36 o 
   2  -7  10      285.19      310.66      7.10 o 
   3  -7  10        0.69       -4.32      4.32 o 
  -4  -6  10       69.17      100.60      8.25 o 
  -3  -6  10       31.90       35.33      6.74 o 
  -2  -6  10      242.75      238.15      8.46 o 
  -1  -6  10       24.59       20.18      3.36 o 
   0  -6  10        0.59        2.01      3.92 o 
   1  -6  10      454.78      470.80     21.82 o 
   2  -6  10       44.65       56.47      8.37 o 
   3  -6  10       34.04       24.91      3.32 o 
  -4  -5  10       76.69       86.85      7.80 o 
  -3  -5  10       60.34       52.35      6.71 o 
  -2  -5  10        1.91        1.06      5.30 o 
  -1  -5  10       17.26       15.21      5.40 o 
   0  -5  10      348.08      346.08      6.50 o 
   1  -5  10     1234.40     1249.91     32.61 o 
   2  -5  10      479.40      418.13      9.72 o 
   3  -5  10        6.91       10.08      3.52 o 
   4  -5  10       25.29       16.44      7.37 o 
  -4  -4  10       88.27      105.51      8.34 o 
  -3  -4  10      213.93      203.49      8.92 o 
  -2  -4  10        0.14        0.67      3.30 o 
  -1  -4  10       15.75       13.33      4.42 o 
   0  -4  10      103.74      108.36      4.82 o 
   1  -4  10      169.82      154.22      5.04 o 
   2  -4  10      214.77      233.63      8.89 o 
   3  -4  10      140.20      150.19      5.51 o 
   4  -4  10       62.17       67.93      9.16 o 
  -4  -3  10       53.92       80.29      8.08 o 
  -3  -3  10       71.58       61.46      6.67 o 
  -2  -3  10       68.97       65.48      8.13 o 
  -1  -3  10      402.31      362.67      8.08 o 
   0  -3  10       56.35       48.17      5.73 o 
   1  -3  10      236.69      244.91      5.42 o 
   2  -3  10       10.55        9.35      3.59 o 
   3  -3  10       23.99       30.14      5.11 o 
   4  -3  10      218.51      229.25     10.91 o 
  -4  -2  10      172.95      188.42      8.89 o 
  -3  -2  10      182.64      206.35      8.60 o 
  -2  -2  10        5.61        4.50      2.74 o 
  -1  -2  10        7.55        4.84      4.08 o 
   0  -2  10      188.96      216.78     12.48 o 
   1  -2  10       67.58       55.68      8.63 o 
   2  -2  10      618.41      619.17     10.10 o 
   3  -2  10       58.66       52.13      6.60 o 
   4  -2  10       28.04       28.48      7.62 o 
  -4  -1  10        2.16       -2.40      4.50 o 
  -3  -1  10      458.72      447.94     15.93 o 
  -2  -1  10      118.41      148.72      3.99 o 
  -1  -1  10       16.07       16.89      1.74 o 
   0  -1  10      251.23      262.68     12.56 o 
   1  -1  10       30.96       48.31      5.59 o 
   2  -1  10       89.49       88.67      4.18 o 
   3  -1  10       54.83       40.42      9.72 o 
   4  -1  10       54.97       50.02      8.08 o 
  -4   0  10        5.06        6.22      4.72 o 
  -3   0  10        2.44       -0.23      3.20 o 
  -2   0  10       63.52       67.42      5.22 o 
  -1   0  10      215.89      210.47      4.13 o 
   0   0  10      340.51      354.13     12.15 o 
   1   0  10      457.56      491.67      9.61 o 
   2   0  10      680.53      651.19     12.78 o 
   3   0  10      280.73      262.01      5.04 o 
   4   0  10        5.66        3.77      7.68 o 
  -4   1  10        4.78        4.37      3.31 o 
  -3   1  10       47.10       50.62      7.52 o 
  -2   1  10       11.40       15.02      1.93 o 
  -1   1  10     1305.45     1302.32     11.89 o 
   0   1  10      931.93      980.63     12.78 o 
   1   1  10       60.23       56.38      5.41 o 
   2   1  10       49.86       51.21      6.05 o 
   3   1  10      517.84      493.93      6.34 o 
   4   1  10       96.87      106.28      5.82 o 
  -4   2  10       40.77       67.97     21.44 o 
  -3   2  10       30.22       27.74      5.27 o 
  -2   2  10      356.38      348.31      8.03 o 
  -1   2  10      301.00      313.75      3.05 o 
   0   2  10      640.26      627.44     15.75 o 
   1   2  10        9.32       11.56      4.79 o 
   2   2  10      158.70      156.21      7.10 o 
   3   2  10       28.52       23.43      3.50 o 
   4   2  10        2.38        0.38      4.54 o 
   5   2  10       13.48       25.77      8.70 o 
  -4   3  10       22.30       20.97     14.20 o 
  -3   3  10       28.89       38.11      4.63 o 
  -2   3  10       38.24       54.15      6.21 o 
  -1   3  10      304.95      305.50      6.24 o 
   0   3  10        7.91        5.46      4.98 o 
   1   3  10      266.06      231.64      7.85 o 
   2   3  10        3.00       -1.89      4.98 o 
   3   3  10      230.28      230.62      5.04 o 
   4   3  10       11.71       10.56     10.17 o 
   5   3  10        1.53       -3.36      7.57 o 
  -4   4  10        2.72       17.21      9.00 o 
  -3   4  10      310.53      318.11      7.26 o 
  -2   4  10      207.81      218.06      4.06 o 
  -1   4  10       94.61       97.44      5.63 o 
   0   4  10      386.20      403.66      4.64 o 
   1   4  10      154.31      161.02      7.04 o 
   2   4  10       17.49       18.76      5.42 o 
   3   4  10      146.14      123.03     12.77 o 
   4   4  10        2.90        0.93      6.05 o 
   5   4  10       51.52       50.01     14.71 o 
  -4   5  10        4.07       -6.17      6.17 o 
  -3   5  10       98.92      113.17      5.81 o 
  -2   5  10       38.19       35.09      5.26 o 
  -1   5  10        4.13        3.32      3.81 o 
   0   5  10      826.85      821.29      8.12 o 
   1   5  10      210.06      194.61      7.53 o 
   2   5  10        0.55       -1.87      5.37 o 
   3   5  10      219.81      221.54      6.84 o 
   4   5  10       76.23       83.52      5.84 o 
   5   5  10        4.59       19.03      8.47 o 
  -4   6  10       10.65       26.73      6.30 o 
  -3   6  10       31.94       37.20     12.41 o 
  -2   6  10      190.35      210.53      9.37 o 
  -1   6  10       10.57        6.48      3.63 o 
   0   6  10      437.69      410.61      6.38 o 
   1   6  10      717.65      721.41     33.63 o 
   2   6  10      111.37      104.08      7.39 o 
   3   6  10        5.46       10.36      7.56 o 
   4   6  10        3.41        0.20      4.66 o 
  -4   7  10       27.65       25.88      6.52 o 
  -3   7  10        5.37        2.24      8.11 o 
  -2   7  10        1.13        3.58      6.81 o 
  -1   7  10      311.24      329.09      6.18 o 
   0   7  10     1547.43     1520.25     12.81 o 
   1   7  10      399.03      398.13      6.21 o 
   2   7  10      888.54      879.48     14.06 o 
   3   7  10       13.79       14.87      4.27 o 
   4   7  10       59.40       50.85      5.21 o 
  -4   8  10       39.93       61.45      6.86 o 
  -3   8  10        5.47       20.70      8.77 o 
  -2   8  10       16.60       17.98      7.60 o 
  -1   8  10      265.24      278.89      6.02 o 
   0   8  10      146.50      142.11      5.13 o 
   1   8  10     1014.37      952.12      8.90 o 
   2   8  10      388.92      374.10      6.64 o 
   3   8  10        1.50       -0.32      3.76 o 
   4   8  10       66.97       66.18      4.13 o 
  -4   9  10       31.48        1.20      9.41 o 
  -3   9  10        0.08       -9.62      9.62 o 
  -2   9  10      171.37      157.96      9.86 o 
  -1   9  10        9.32        5.03      3.87 o 
   0   9  10      118.99      123.72      5.00 o 
   1   9  10      103.30       94.91      4.78 o 
   2   9  10       49.58       44.99      6.75 o 
   3   9  10       61.56       58.23      7.59 o 
   4   9  10       59.34       57.43      4.31 o 
  -3  10  10      112.86      106.45     11.02 o 
  -2  10  10        2.83       -5.82      8.50 o 
  -1  10  10      130.35      131.27      8.54 o 
   0  10  10      266.70      270.07      6.40 o 
   1  10  10      736.66      762.51     13.89 o 
   2  10  10      205.23      192.55      9.31 o 
   3  10  10       15.84       12.17      5.42 o 
   4  10  10        0.00        2.03      5.70 o 
  -2  11  10        7.34       11.61      8.08 o 
  -1  11  10      139.45      136.57      5.68 o 
   0  11  10      615.71      577.95      8.50 o 
   1  11  10     1643.83     1598.67     19.48 o 
   2  11  10        1.96        1.23      6.51 o 
   3  11  10       68.46       38.28      7.33 o 
   4  11  10      108.96       94.80      8.54 o 
  -3  12  10        8.54       22.10     11.31 o 
  -2  12  10       13.43       -0.97      9.28 o 
  -1  12  10       54.98       69.08     12.82 o 
   0  12  10      183.73      191.39      6.46 o 
   1  12  10       30.07       23.81      7.34 o 
   2  12  10       66.05       84.70      7.75 o 
   3  12  10        6.38       22.03      7.45 o 
   4  12  10       15.27       20.31      6.84 o 
  -2  13  10       13.68       21.51      9.51 o 
  -1  13  10      103.09      118.53      9.66 o 
   0  13  10      238.61      244.35     10.57 o 
   1  13  10       30.73       24.78      6.48 o 
   2  13  10       91.11      106.86      8.83 o 
   3  13  10      153.23      146.35      9.34 o 
   4  13  10       16.14       10.34      7.09 o 
  -2  14  10       14.05        9.12      8.67 o 
  -1  14  10        2.01       -8.56      8.56 o 
   0  14  10       39.97       46.44      5.23 o 
   1  14  10        3.12       -3.05      7.35 o 
   2  14  10       27.77       25.24      6.86 o 
   3  14  10        2.40       -6.33      6.56 o 
  -2  15  10        0.09       -0.65      8.45 o 
  -1  15  10       19.44       28.74      8.45 o 
   0  15  10      149.80      164.87      6.76 o 
   1  15  10        7.64       -3.10      7.69 o 
   2  15  10        4.17       -4.47      5.86 o 
   3  15  10       30.81       21.44      6.73 o 
  -1  16  10        1.11       14.92      9.30 o 
   0  16  10       15.22       27.93      6.38 o 
   1  16  10      104.92      110.23      8.83 o 
   2  16  10       13.00       -3.68      6.30 o 
  -1  17  10       39.82       35.22     10.30 o 
   0  17  10        6.77       22.03      7.98 o 
   1  17  10        8.12       12.62      6.94 o 
   2  17  10       62.73       71.70      9.52 o 
  -1 -14  11       17.82       -5.95      7.66 o 
   0 -14  11       27.03       15.78      7.62 o 
  -2 -13  11        0.03       -6.27      6.27 o 
   0 -13  11        6.76        2.56      7.04 o 
   1 -13  11       37.01       30.32      7.92 o 
  -2 -12  11        7.85       16.09      6.93 o 
  -1 -12  11       22.36        7.60      4.35 o 
   0 -12  11       30.27       25.28      8.24 o 
   1 -12  11        8.13       -2.73      7.12 o 
   2 -12  11       15.91       85.41     10.56 o 
  -3 -11  11       39.83       41.86      6.65 o 
  -2 -11  11       24.55       25.89      5.70 o 
  -1 -11  11       10.04       11.24      7.38 o 
   0 -11  11        0.71       -2.66      3.50 o 
   1 -11  11       46.31       58.03      8.97 o 
   2 -11  11       10.43       54.91      9.51 o 
  -3 -10  11       27.85       42.83      7.24 o 
  -2 -10  11        0.62       -5.48      5.48 o 
  -1 -10  11      229.12      211.66     11.67 o 
   0 -10  11       70.16       48.42      7.04 o 
   1 -10  11        0.76        5.23      6.73 o 
   2 -10  11        6.41       25.34      7.76 o 
  -3  -9  11       11.16       30.79      7.18 o 
  -2  -9  11       53.74       50.85      6.75 o 
  -1  -9  11       84.19       88.50      7.37 o 
   0  -9  11        5.80        6.40      5.73 o 
   1  -9  11        8.32        9.43      4.54 o 
   2  -9  11       33.74       43.49      5.55 o 
   3  -9  11      255.07      268.77     11.33 o 
  -4  -8  11      115.74      176.01     10.66 o 
  -3  -8  11        0.93       -1.44      6.61 o 
  -2  -8  11      191.12      168.30      7.91 o 
  -1  -8  11        1.15        8.34      4.86 o 
   0  -8  11      129.36      130.28      6.87 o 
   1  -8  11        6.01        6.48      8.80 o 
   2  -8  11        3.59       -1.11      4.34 o 
   3  -8  11        0.28       13.04     20.31 o 
  -4  -7  11       14.42       43.56      6.91 o 
  -3  -7  11        5.69        4.98      6.08 o 
  -2  -7  11        5.05        5.07      6.00 o 
  -1  -7  11       23.32       28.82      3.85 o 
   0  -7  11      109.63      100.36      5.19 o 
   1  -7  11      462.14      463.35      7.99 o 
   2  -7  11       88.81       85.55      7.96 o 
   3  -7  11       40.30       53.56     24.11 o 
  -4  -6  11       22.24       36.23      7.10 o 
  -3  -6  11       95.76       89.16      7.14 o 
  -2  -6  11      157.38      154.34      7.72 o 
  -1  -6  11      338.93      306.61     10.33 o 
   0  -6  11      120.85       89.85      5.01 o 
   1  -6  11       44.04       40.53      4.56 o 
   2  -6  11        0.10        2.36      5.05 o 
   3  -6  11       42.74       45.84      6.30 o 
  -4  -5  11        0.01        9.26      6.88 o 
  -3  -5  11       60.14       45.85      7.03 o 
  -2  -5  11        6.14       -0.45      3.46 o 
  -1  -5  11        3.13        9.09      5.47 o 
   0  -5  11        0.62        6.02      4.25 o 
   1  -5  11       72.67       65.57      5.03 o 
   2  -5  11      277.42      290.22      6.61 o 
   3  -5  11       15.28       13.10      4.58 o 
   4  -5  11        7.91       35.00      8.23 o 
  -4  -4  11       26.99       37.10      7.43 o 
  -3  -4  11        2.11        1.03      5.50 o 
  -2  -4  11       71.63       76.21      4.00 o 
  -1  -4  11      597.21      579.30     10.38 o 
   0  -4  11      176.58      166.74      7.28 o 
   1  -4  11      116.47      122.62      5.17 o 
   2  -4  11       61.30       54.61      4.60 o 
   3  -4  11       89.26      110.70      5.59 o 
   4  -4  11      152.32      176.74     10.81 o 
  -4  -3  11        0.01       13.11      6.63 o 
  -3  -3  11       14.30       15.70      5.89 o 
  -2  -3  11       89.93      100.27      6.35 o 
  -1  -3  11       34.71       35.66      5.46 o 
   0  -3  11     1616.44     1636.46     16.49 o 
   1  -3  11       80.62       83.11      6.38 o 
   2  -3  11        2.94       -2.84      5.57 o 
   3  -3  11        0.75        7.70      3.81 o 
   4  -3  11       54.38       70.69      9.59 o 
  -4  -2  11       16.04       21.68      5.87 o 
  -3  -2  11        0.07       -2.63      5.86 o 
  -2  -2  11      322.02      335.69      8.99 o 
  -1  -2  11      138.76      128.64      6.14 o 
   0  -2  11     1479.05     1382.14     14.94 o 
   1  -2  11      601.06      627.11     11.33 o 
   2  -2  11        2.58        5.44      4.17 o 
   3  -2  11       33.96       32.85      4.25 o 
   4  -2  11       37.45       60.15      9.41 o 
  -4  -1  11        4.28       16.17      4.65 o 
  -3  -1  11        5.53       10.80      5.76 o 
  -2  -1  11      220.86      212.11      7.18 o 
  -1  -1  11      256.16      228.49      7.08 o 
   0  -1  11       33.85       38.80      2.25 o 
   1  -1  11      163.21      153.27      7.17 o 
   2  -1  11      895.04      908.37     10.17 o 
   3  -1  11        7.03        1.68      5.09 o 
   4  -1  11       15.79       40.47      8.73 o 
  -4   0  11        0.16        3.25      3.56 o 
  -3   0  11      167.51      169.22      4.58 o 
  -2   0  11      245.64      251.60      7.34 o 
  -1   0  11      135.75      139.14      2.25 o 
   0   0  11     1008.50     1006.51      6.24 o 
   1   0  11       39.96       43.63      6.27 o 
   2   0  11      672.32      661.85     12.12 o 
   3   0  11        2.56        4.98      3.91 o 
   4   0  11       16.43       29.78      8.01 o 
  -4   1  11        5.59        0.28      3.89 o 
  -3   1  11       52.10       57.58      3.63 o 
  -2   1  11      386.86      406.07      8.47 o 
  -1   1  11      807.13      788.89     12.83 o 
   0   1  11      432.47      407.42      4.41 o 
   1   1  11      567.14      564.12     10.72 o 
   2   1  11        0.07       -5.69      5.92 o 
   3   1  11       11.22       10.45      3.24 o 
   4   1  11        5.63       10.88      7.34 o 
  -4   2  11       23.92       32.38     10.06 o 
  -3   2  11        0.07       -3.06      3.06 o 
  -2   2  11        7.53        9.62      2.80 o 
  -1   2  11      687.32      666.10     14.12 o 
   0   2  11     2046.41     2136.63     11.39 o 
   1   2  11      509.32      462.05     10.15 o 
   2   2  11      463.61      459.38     10.58 o 
   3   2  11      211.87      206.65      4.88 o 
   4   2  11        1.62       -4.01      4.98 o 
  -4   3  11        0.06       18.26      7.93 o 
  -3   3  11        0.90       -4.52      4.52 o 
  -2   3  11       13.53       10.08      2.84 o 
  -1   3  11       11.78       17.01      4.33 o 
   0   3  11      203.16      186.14      3.48 o 
   1   3  11      608.01      586.48     11.02 o 
   2   3  11        0.16        4.55      6.07 o 
   3   3  11       66.44       66.65      6.91 o 
   4   3  11        3.22       11.28      5.03 o 
  -4   4  11       66.67       86.26     27.32 o 
  -3   4  11       10.35       10.25      5.13 o 
  -2   4  11      152.86      142.32      4.51 o 
  -1   4  11      211.83      201.32      6.17 o 
   0   4  11        7.93        4.03      5.30 o 
   1   4  11      393.18      367.66      9.58 o 
   2   4  11      537.04      582.14     11.78 o 
   3   4  11      130.99      128.35      5.55 o 
   4   4  11      175.79      164.65      6.70 o 
  -4   5  11       35.22       49.35     20.13 o 
  -3   5  11        2.28       11.53      7.12 o 
  -2   5  11        3.32        1.05      7.22 o 
  -1   5  11       51.59       61.59      4.05 o 
   0   5  11        0.32       -5.08      5.41 o 
   1   5  11       33.67       29.64      6.52 o 
   2   5  11      308.75      304.65      9.59 o 
   3   5  11       24.60       31.58      4.43 o 
   4   5  11       97.49       92.29      8.22 o 
  -4   6  11       44.59       59.85     16.35 o 
  -3   6  11        1.35        8.54      7.86 o 
  -2   6  11      149.08      153.76      9.03 o 
  -1   6  11       94.63       96.63      4.62 o 
   0   6  11       23.16       17.96      3.82 o 
   1   6  11     1307.52     1261.83      9.99 o 
   2   6  11      117.75      104.57      7.20 o 
   3   6  11        2.37        0.93      5.79 o 
   4   6  11       28.74       31.71     10.07 o 
  -4   7  11       42.80       40.82     10.85 o 
  -3   7  11        2.08        2.86      8.56 o 
  -2   7  11        2.60        5.03      7.32 o 
  -1   7  11      651.09      621.01      8.01 o 
   0   7  11      537.72      520.52      7.48 o 
   1   7  11       34.61       28.43      3.78 o 
   2   7  11      833.87      784.74     13.70 o 
   3   7  11        3.04        5.21      4.18 o 
   4   7  11       25.95       29.95      3.80 o 
  -4   8  11       35.78       36.19     11.02 o 
  -3   8  11       13.45       12.57      9.05 o 
  -2   8  11        1.11       18.02      8.07 o 
  -1   8  11      502.02      501.77      9.01 o 
   0   8  11       51.63       58.08      6.31 o 
   1   8  11      207.49      217.64      5.48 o 
   2   8  11      203.93      223.90      9.14 o 
   3   8  11       44.28       40.52      4.33 o 
   4   8  11       15.90       31.48      5.22 o 
  -3   9  11       13.13       -2.72      9.80 o 
  -2   9  11        8.22       -6.82      8.63 o 
  -1   9  11      438.52      444.31     11.89 o 
   0   9  11      962.08      934.80     19.63 o 
   1   9  11        1.62       -6.38      6.99 o 
   2   9  11      142.27      157.76      8.60 o 
   3   9  11       48.42       46.31      5.15 o 
   4   9  11       36.16       31.69      4.25 o 
  -3  10  11      175.66      188.65     12.58 o 
  -2  10  11        4.91        6.63      8.50 o 
  -1  10  11       26.86       19.62      3.98 o 
   0  10  11      352.11      349.60      7.30 o 
   1  10  11       21.01       24.55      7.49 o 
   2  10  11       26.28       21.47      6.48 o 
   3  10  11        0.08       -0.83      6.23 o 
   4  10  11       37.11       41.63      7.02 o 
  -2  11  11       21.33        9.15      8.52 o 
  -1  11  11        3.26        5.31      4.01 o 
   0  11  11        2.51        5.02      4.24 o 
   1  11  11       96.91      108.36      8.36 o 
   2  11  11        0.46        4.30      6.90 o 
   3  11  11       24.21       40.78      7.22 o 
   4  11  11       87.96      116.22      8.74 o 
  -3  12  11        0.10       32.78     11.08 o 
  -2  12  11       71.96       66.38      9.83 o 
  -1  12  11        7.88       12.12      7.23 o 
   0  12  11       29.01       29.78     11.20 o 
   1  12  11      113.94      106.97      8.27 o 
   2  12  11       53.38       47.53      7.98 o 
   3  12  11       26.90        1.51      7.32 o 
   4  12  11       61.69       60.94      6.97 o 
  -2  13  11       36.65       55.35     10.62 o 
  -1  13  11      255.19      237.14     11.12 o 
   0  13  11       21.75       28.35      7.40 o 
   1  13  11      117.50      110.41      8.72 o 
   2  13  11       14.71        4.47      6.69 o 
   3  13  11        0.33        4.86      7.25 o 
  -2  14  11       18.98        7.07      9.59 o 
  -1  14  11      159.87      186.51     11.66 o 
   0  14  11       63.51       59.95      5.49 o 
   1  14  11        1.27       11.26      6.95 o 
   2  14  11       22.05        8.72      7.73 o 
   3  14  11      157.53      166.65     10.11 o 
  -2  15  11        6.06       23.65      9.60 o 
  -1  15  11        7.60        6.37      7.87 o 
   0  15  11       29.20       11.62      7.61 o 
   1  15  11      221.14      203.51      9.61 o 
   2  15  11       37.72       48.09      7.76 o 
   3  15  11       19.45       20.17      6.67 o 
  -1  16  11       12.55       -1.82      9.02 o 
   0  16  11        2.54       -6.19      7.10 o 
   1  16  11       34.01       27.17      7.16 o 
   2  16  11       39.88       46.29      8.34 o 
   0  17  11        2.93       -4.83      5.63 o 
   1  17  11        6.32       -8.18      8.18 o 
  -1 -13  12       22.29       26.17      8.09 o 
   0 -13  12       68.74       58.01      8.85 o 
  -2 -12  12       16.39       25.65      6.98 o 
  -1 -12  12       52.02       54.60     25.45 o 
   0 -12  12       43.66       34.70      8.54 o 
   1 -12  12        5.29       25.74      7.97 o 
  -2 -11  12       13.07       -6.03      6.03 o 
  -1 -11  12      120.14      124.81      6.04 o 
   0 -11  12       72.16       68.15      4.24 o 
   1 -11  12        2.96       11.60      8.87 o 
  -3 -10  12        0.02       38.67      7.38 o 
  -2 -10  12        9.51        6.17      5.38 o 
  -1 -10  12      105.53       85.79      6.22 o 
   0 -10  12       15.29       24.07      7.46 o 
   1 -10  12       11.58       12.92      4.93 o 
   2 -10  12        3.17       -4.86      4.86 o 
  -3  -9  12        0.00        1.17      7.01 o 
  -2  -9  12       76.86       85.10      7.44 o 
  -1  -9  12      160.67      189.55      7.43 o 
   0  -9  12        7.71        0.93      8.78 o 
   1  -9  12        0.64        2.22      9.20 o 
   2  -9  12        2.30        8.70     10.02 o 
  -3  -8  12       11.40       -4.01      6.83 o 
  -2  -8  12       57.62       47.68      6.28 o 
  -1  -8  12       30.39       35.99      3.94 o 
   0  -8  12      279.34      261.66      6.98 o 
   1  -8  12        0.06       -4.64      4.64 o 
   2  -8  12      138.42      144.68      8.75 o 
   3  -8  12       12.65        2.61      5.51 o 
  -3  -7  12        0.05       -6.27      6.82 o 
  -2  -7  12       52.66       42.57      6.55 o 
  -1  -7  12       11.95       10.55      5.32 o 
   0  -7  12       50.05       44.75      4.93 o 
   1  -7  12      484.95      495.89      8.50 o 
   2  -7  12       16.02       23.36     11.91 o 
   3  -7  12       44.04       49.12      9.03 o 
  -4  -6  12       14.67        0.68      5.96 o 
  -3  -6  12       47.70       32.87      7.00 o 
  -2  -6  12        0.05        0.84      5.26 o 
  -1  -6  12      280.52      273.75      9.04 o 
   0  -6  12      134.69      126.88     16.96 o 
   1  -6  12      290.75      315.79      7.18 o 
   2  -6  12      186.87      201.60      6.37 o 
   3  -6  12        9.68        9.11      6.61 o 
  -4  -5  12        8.25       -5.37      5.37 o 
  -3  -5  12       31.94       35.06      6.94 o 
  -2  -5  12      114.44       97.62      4.59 o 
  -1  -5  12      406.35      364.37      9.45 o 
   0  -5  12      182.26      185.25      8.25 o 
   1  -5  12      267.27      271.12      6.71 o 
   2  -5  12       95.69       82.08      4.93 o 
   3  -5  12       24.71       26.96     16.12 o 
  -4  -4  12       64.41       48.37      6.84 o 
  -3  -4  12        3.16        6.96      6.71 o 
  -2  -4  12       20.71       25.47      5.60 o 
  -1  -4  12       38.58       54.24      6.25 o 
   0  -4  12      353.69      354.20      9.55 o 
   1  -4  12      396.24      383.34     16.78 o 
   2  -4  12        1.87       -4.13      4.13 o 
   3  -4  12       74.20       75.88      7.53 o 
   4  -4  12       10.08       14.75      8.23 o 
  -3  -3  12        0.24        8.48      6.55 o 
  -2  -3  12       11.83       14.20      3.43 o 
  -1  -3  12       51.39       46.98      5.60 o 
   0  -3  12      432.08      454.84     10.34 o 
   1  -3  12        0.25        6.11      4.53 o 
   2  -3  12        0.14        4.10      3.95 o 
   3  -3  12        9.41       14.17      5.35 o 
   4  -3  12       20.35       24.78      6.96 o 
  -4  -2  12       12.12       12.26     15.19 o 
  -3  -2  12       15.51       20.99      6.64 o 
  -2  -2  12        0.27        0.07      4.97 o 
  -1  -2  12      183.74      175.90      7.01 o 
   0  -2  12      926.71      957.29     13.52 o 
   1  -2  12     1774.74     1731.00     18.21 o 
   2  -2  12       31.22       29.71     11.48 o 
   3  -2  12       45.78       33.27      5.99 o 
   4  -2  12       28.18       19.73      7.20 o 
  -4  -1  12      120.11      119.05      8.83 o 
  -3  -1  12       39.94       46.72      6.63 o 
  -2  -1  12      205.26      202.52      7.14 o 
  -1  -1  12       25.38       23.93      5.03 o 
   0  -1  12       62.89       76.32      6.59 o 
   1  -1  12       68.22       70.00      6.73 o 
   2  -1  12      164.28      172.20      8.10 o 
   3  -1  12       75.79       70.33      6.17 o 
   4  -1  12       28.27       15.20      6.72 o 
  -4   0  12       28.39       34.72      6.91 o 
  -3   0  12       25.80       32.22      7.28 o 
  -2   0  12       72.59       76.52      5.79 o 
  -1   0  12       93.90       96.11      6.02 o 
   0   0  12      220.37      221.13      3.67 o 
   1   0  12       34.34       28.02      5.93 o 
   2   0  12      545.30      524.92     11.24 o 
   3   0  12       27.42       39.30      6.34 o 
   4   0  12        9.61        6.73      7.19 o 
  -4   1  12        2.50       -0.74      6.12 o 
  -3   1  12       13.27       12.62      3.19 o 
  -2   1  12        0.13       -2.87      4.28 o 
  -1   1  12        0.35        3.19      2.61 o 
   0   1  12      179.36      161.32      4.66 o 
   1   1  12      333.95      342.11      9.42 o 
   2   1  12        0.47       -0.08      5.69 o 
   3   1  12      275.43      310.19      9.56 o 
   4   1  12        6.16       18.94      8.29 o 
  -4   2  12       24.30       21.80     10.40 o 
  -3   2  12      223.48      228.64      5.06 o 
  -2   2  12      241.94      251.86      7.26 o 
  -1   2  12      283.13      257.28     10.48 o 
   0   2  12      516.13      494.34      8.46 o 
   1   2  12       21.00       28.35      6.06 o 
   2   2  12      830.97      822.67     13.71 o 
   3   2  12       25.90       13.62      4.67 o 
   4   2  12       80.09      111.23      9.01 o 
  -4   3  12       58.19       89.94     21.13 o 
  -3   3  12       71.82       80.06      8.69 o 
  -2   3  12      209.64      181.23      5.13 o 
  -1   3  12      651.79      666.00     10.54 o 
   0   3  12      117.38      103.10      6.30 o 
   1   3  12      194.47      198.68      7.96 o 
   2   3  12      237.74      211.34      8.54 o 
   3   3  12      158.46      157.68      4.76 o 
   4   3  12       35.12       51.02      5.77 o 
  -4   4  12       40.81       61.24      7.12 o 
  -3   4  12       22.55       22.97      7.21 o 
  -2   4  12      165.13      149.77      8.27 o 
  -1   4  12      363.50      351.75      8.08 o 
   0   4  12      119.15      112.17      6.53 o 
   1   4  12       32.60       32.16      6.17 o 
   2   4  12      182.64      175.48      8.51 o 
   3   4  12        4.89        4.25      4.38 o 
   4   4  12        0.08        5.84     12.58 o 
  -4   5  12       23.48       55.56      9.53 o 
  -3   5  12        7.62        8.14      7.87 o 
  -2   5  12      300.31      314.92     10.92 o 
  -1   5  12      643.60      641.27      8.07 o 
   0   5  12        4.11        4.49      5.06 o 
   1   5  12      352.81      358.84      9.87 o 
   2   5  12      237.22      241.49      8.99 o 
   3   5  12        1.07       -4.23      4.23 o 
   4   5  12      113.75      130.84      6.30 o 
  -4   6  12       30.21        0.94      9.65 o 
  -3   6  12        0.75       -3.00      7.93 o 
  -2   6  12       41.72       24.66      7.36 o 
  -1   6  12        0.08       -2.27      3.94 o 
   0   6  12       20.03       11.07      6.63 o 
   1   6  12        0.03        1.56      6.42 o 
   2   6  12      623.19      605.22     12.58 o 
   3   6  12       95.49      108.43      9.80 o 
   4   6  12        0.27       -4.25      4.25 o 
  -4   7  12        5.04       40.43     11.00 o 
  -3   7  12       39.23       52.40      8.85 o 
  -2   7  12       10.91        3.77      6.95 o 
  -1   7  12      299.21      291.10     13.67 o 
   0   7  12        0.29       -3.96      3.96 o 
   1   7  12       33.99       27.84      5.22 o 
   2   7  12       97.07      109.69      8.24 o 
   3   7  12       12.51        9.41      3.87 o 
   4   7  12      293.08      328.72      7.93 o 
  -3   8  12       98.59       86.08     10.60 o 
  -2   8  12       78.44       64.91      8.00 o 
  -1   8  12      786.68      784.75     11.63 o 
   0   8  12      137.64      122.59      5.43 o 
   1   8  12        0.13       -6.77      6.77 o 
   2   8  12      147.45      162.45      8.54 o 
   3   8  12      146.99      145.92      5.61 o 
   4   8  12        1.07       24.45      9.69 o 
  -3   9  12       32.28       66.08     10.94 o 
  -2   9  12       93.76       90.91      9.59 o 
  -1   9  12      293.56      272.30      6.63 o 
   0   9  12      740.12      726.92      9.99 o 
   1   9  12      364.02      334.78     10.52 o 
   2   9  12       61.45       64.43      7.51 o 
   3   9  12      437.39      420.49      9.63 o 
   4   9  12        1.27        2.47      7.47 o 
  -3  10  12       19.12        3.46      9.68 o 
  -2  10  12       14.44       19.19      9.21 o 
  -1  10  12        1.13        3.86      4.08 o 
   0  10  12       40.77       45.98      5.08 o 
   1  10  12      451.01      426.79     11.89 o 
   2  10  12       69.47       72.18      8.11 o 
   3  10  12        0.24        3.16      6.38 o 
   4  10  12       10.57       -7.02      7.02 o 
  -3  11  12       16.28       36.03      9.78 o 
  -2  11  12       35.72       24.26      8.65 o 
  -1  11  12       34.57       35.84      7.58 o 
   0  11  12      707.86      675.41     30.35 o 
   1  11  12       36.01       20.39      6.31 o 
   2  11  12       61.29       63.42      7.33 o 
   3  11  12       99.57       92.07      8.25 o 
   4  11  12        3.47        7.26      5.50 o 
  -2  12  12       14.39       35.91     10.04 o 
  -1  12  12        0.18        0.42      7.42 o 
   0  12  12       34.46       39.08     12.72 o 
   1  12  12      116.73      119.43      8.05 o 
   2  12  12       56.29       55.40      7.13 o 
   3  12  12       20.18       46.98      8.29 o 
  -2  13  12        9.20       -5.95      9.86 o 
  -1  13  12      236.14      266.47     12.11 o 
   0  13  12      123.56      126.87      6.12 o 
   1  13  12        9.40       19.16      6.90 o 
   2  13  12        0.14       11.34      7.42 o 
   3  13  12       99.14      115.96      8.91 o 
  -2  14  12       13.60       25.66      9.62 o 
  -1  14  12      111.08      129.35     10.99 o 
   0  14  12      215.07      234.24     16.88 o 
   1  14  12        0.03       -7.51      7.51 o 
   2  14  12       11.42       17.32      7.77 o 
   3  14  12       11.01        3.04      6.77 o 
  -1  15  12       36.06       12.08      8.61 o 
   0  15  12        4.64        5.11      6.92 o 
   1  15  12       56.07       40.11      8.38 o 
   2  15  12        2.94       -5.74      7.77 o 
  -1  16  12        8.11       37.37      9.65 o 
   0  16  12       27.57       40.76      7.66 o 
   1  16  12       16.52       38.36      8.15 o 
   2  16  12        2.60       -8.25      8.25 o 
   1  17  12        0.07        7.46      7.85 o 
  -1 -12  13        0.48       -4.54      4.93 o 
   0 -12  13        6.89       20.87      7.98 o 
  -2 -11  13       66.50       45.41      6.43 o 
  -1 -11  13       34.52       50.67      6.12 o 
   0 -11  13       65.30       63.51      4.70 o 
   1 -11  13       64.42       38.64      8.35 o 
  -2 -10  13        2.76        1.42      6.06 o 
  -1 -10  13        3.48       -5.15      5.15 o 
   0 -10  13       99.40       87.45      9.43 o 
   1 -10  13        6.37       -4.33      5.89 o 
   2 -10  13       80.53       79.75     29.36 o 
  -3  -9  13       29.22       21.96      6.56 o 
  -2  -9  13        8.11       16.86      6.83 o 
  -1  -9  13        2.48       15.03      5.24 o 
   0  -9  13       11.03        6.87      4.82 o 
   1  -9  13        6.62        7.32     14.42 o 
   2  -9  13        4.86        7.12      8.01 o 
  -3  -8  13       10.49        1.95      7.22 o 
  -2  -8  13       18.94        6.18      5.70 o 
  -1  -8  13       31.92       36.37      9.54 o 
   0  -8  13      111.17      121.46      6.05 o 
   1  -8  13       24.31       21.44      4.60 o 
   2  -8  13        1.43       -4.95      4.95 o 
  -3  -7  13       46.30       56.34      8.02 o 
  -2  -7  13        8.53        7.55      5.96 o 
  -1  -7  13       22.83       23.93      8.49 o 
   0  -7  13       64.07       74.07      5.43 o 
   1  -7  13       38.60       50.42      5.24 o 
   2  -7  13        5.01       -0.16      4.12 o 
   3  -7  13        8.72       28.75      7.07 o 
  -3  -6  13       62.33       77.21      8.42 o 
  -2  -6  13       37.50       52.58      4.39 o 
  -1  -6  13       24.17       26.48      5.42 o 
   0  -6  13       17.91       18.23      5.83 o 
   1  -6  13       28.92       26.50      8.42 o 
   2  -6  13      206.70      184.89     19.51 o 
   3  -6  13       44.60       42.17      7.18 o 
  -4  -5  13        5.45        1.27      5.84 o 
  -3  -5  13        1.79       14.41      6.27 o 
  -2  -5  13       12.24       26.54      6.11 o 
  -1  -5  13       85.79       96.97      7.13 o 
   0  -5  13       31.88       24.85      6.26 o 
   1  -5  13        0.46       -4.64      4.65 o 
   2  -5  13        0.94       -1.40      5.55 o 
   3  -5  13       24.00       -4.37      5.96 o 
  -4  -4  13        1.66        1.82      6.44 o 
  -3  -4  13       55.86       69.08      7.85 o 
  -2  -4  13      139.93      145.23     14.28 o 
  -1  -4  13       43.78       46.37      6.31 o 
   0  -4  13     1143.23     1048.32     15.09 o 
   1  -4  13       51.84       51.30      5.18 o 
   2  -4  13        0.19       -3.85      3.85 o 
   3  -4  13      186.27      208.48      9.35 o 
  -4  -3  13        2.89        2.99      5.30 o 
  -3  -3  13      104.71       96.56      7.58 o 
  -2  -3  13       26.26       26.61      5.56 o 
  -1  -3  13       16.78       18.75      5.41 o 
   0  -3  13      114.12      139.12      7.84 o 
   1  -3  13        8.36       10.05      5.93 o 
   2  -3  13       24.05       23.19      9.93 o 
   3  -3  13        1.56       12.95      6.60 o 
   4  -3  13      151.03      136.75     10.55 o 
  -4  -2  13        8.81       17.91      9.38 o 
  -3  -2  13       17.15       38.24      6.12 o 
  -2  -2  13        3.16        4.70      5.18 o 
  -1  -2  13      766.68      755.12     12.05 o 
   0  -2  13       91.09       79.89      6.93 o 
   1  -2  13      840.69      853.37     14.19 o 
   2  -2  13       31.30       35.75      4.53 o 
   3  -2  13        0.34       -5.57      5.57 o 
   4  -2  13       81.64       61.01      9.72 o 
  -3  -1  13       46.24       46.49      6.08 o 
  -2  -1  13      376.61      350.83      8.95 o 
  -1  -1  13     1994.32     1960.80     18.19 o 
   0  -1  13        1.00       14.43      6.34 o 
   1  -1  13       13.50       10.33      5.76 o 
   2  -1  13        0.16       -5.68      5.68 o 
   3  -1  13      168.26      157.40      7.91 o 
   4  -1  13       25.62       14.44      7.58 o 
  -4   0  13        1.70       -6.29      6.29 o 
  -3   0  13        1.32        5.95      4.06 o 
  -2   0  13      365.51      377.41      9.34 o 
  -1   0  13      963.31      964.53     13.26 o 
   0   0  13       13.02       15.89      6.00 o 
   1   0  13      229.97      205.79      8.62 o 
   2   0  13       33.07       25.85      6.33 o 
   3   0  13        1.67       21.80      6.91 o 
   4   0  13      118.71      116.22      9.69 o 
  -4   1  13        0.85        4.05      6.69 o 
  -3   1  13       38.66       41.85      6.10 o 
  -2   1  13      245.68      249.75      7.70 o 
  -1   1  13       95.71       78.24      6.30 o 
   0   1  13       38.25       44.65      5.86 o 
   1   1  13        8.68        6.63      6.47 o 
   2   1  13        5.45       14.07      6.07 o 
   3   1  13      115.95       99.41      7.27 o 
   4   1  13       10.16        0.00      6.77 o 
  -4   2  13       68.78       58.75      7.94 o 
  -3   2  13        0.08        5.74      4.16 o 
  -2   2  13      100.31       88.96      5.68 o 
  -1   2  13        0.04       -5.45      5.45 o 
   0   2  13       10.84       11.18      5.17 o 
   1   2  13        3.19       -1.09      5.98 o 
   2   2  13       24.16       28.20      6.65 o 
   3   2  13       81.58       88.70      6.89 o 
   4   2  13      142.54      111.44      9.92 o 
  -4   3  13       17.93       18.37      7.74 o 
  -3   3  13      100.90      104.70      9.30 o 
  -2   3  13       35.18       37.79      4.40 o 
  -1   3  13      236.31      227.71      7.84 o 
   0   3  13       58.23       67.85      6.49 o 
   1   3  13      770.96      733.38     13.15 o 
   2   3  13       16.87       11.00      5.79 o 
   3   3  13        9.36       10.85      4.23 o 
   4   3  13       46.27       38.22      8.81 o 
  -4   4  13       16.67       13.33      8.49 o 
  -3   4  13       11.70       -4.36      8.13 o 
  -2   4  13      394.82      402.17     22.05 o 
  -1   4  13       54.45       58.82      6.01 o 
   0   4  13      672.35      650.60     11.75 o 
   1   4  13      251.16      258.99      9.11 o 
   2   4  13       16.09       20.72      6.23 o 
   3   4  13       55.42       47.40     13.24 o 
   4   4  13        3.65       10.39      4.95 o 
  -4   5  13        2.99       49.49     10.20 o 
  -3   5  13        0.81        5.85      7.13 o 
  -2   5  13      291.66      309.39     10.95 o 
  -1   5  13      755.86      761.54     21.52 o 
   0   5  13       82.78       69.02      6.23 o 
   1   5  13       17.09       11.75      6.47 o 
   2   5  13       26.06       18.89      6.71 o 
   3   5  13       10.98       25.96      4.23 o 
   4   5  13       27.83       34.27      6.70 o 
  -3   6  13        3.28       20.92      8.92 o 
  -2   6  13      104.79      103.77      9.07 o 
  -1   6  13        4.78        1.45      4.30 o 
   0   6  13      189.38      189.34      5.58 o 
   1   6  13       38.20       34.39      6.53 o 
   2   6  13       42.22       47.59      6.85 o 
   3   6  13       29.27       20.33      4.48 o 
   4   6  13        0.60        4.49      4.01 o 
  -3   7  13       19.84       17.63      8.98 o 
  -2   7  13       12.14       17.46      8.47 o 
  -1   7  13        0.24        1.82      3.96 o 
   0   7  13      112.50      116.86      5.25 o 
   1   7  13       61.64       58.04      4.42 o 
   2   7  13      101.33      102.22      8.64 o 
   3   7  13       12.79        8.79      4.35 o 
   4   7  13       65.89       65.01      7.87 o 
  -3   8  13        0.85        1.18      8.84 o 
  -2   8  13      175.94      186.36     10.70 o 
  -1   8  13      334.73      342.97      7.12 o 
   0   8  13        0.22       -7.22      7.22 o 
   1   8  13      172.97      165.15      8.86 o 
   2   8  13       35.46       33.28      7.28 o 
   3   8  13       72.20       89.75      5.55 o 
   4   8  13        0.34        3.35      6.52 o 
  -3   9  13        3.32        5.46      8.85 o 
  -2   9  13       64.88       58.07      8.76 o 
  -1   9  13       25.99       24.40      6.69 o 
   0   9  13      189.06      186.94      5.92 o 
   1   9  13       19.91       16.78      6.88 o 
   2   9  13       14.81        8.30      6.92 o 
   3   9  13        1.90       -3.28      6.91 o 
   4   9  13       27.39       57.97     25.96 o 
  -3  10  13        4.72        1.11      9.84 o 
  -2  10  13        0.04       -8.57      9.10 o 
  -1  10  13        0.14        3.41      7.14 o 
   0  10  13      184.89      185.47      6.24 o 
   1  10  13       24.69       15.61      6.17 o 
   2  10  13       20.92       16.47      7.07 o 
   3  10  13      175.27      173.39      9.15 o 
   4  10  13        3.27       12.64      5.84 o 
  -3  11  13        2.67       12.87     10.51 o 
  -2  11  13      141.62      164.22     10.53 o 
  -1  11  13        0.01       -2.02      7.27 o 
   0  11  13       37.47       33.02      7.02 o 
   1  11  13       65.21       79.16      8.40 o 
   2  11  13        0.72        0.23      7.32 o 
   3  11  13        7.85       10.26      7.49 o 
  -2  12  13        0.45       -7.30      9.65 o 
  -1  12  13      153.51      145.72      9.97 o 
   0  12  13      120.82      135.48      6.22 o 
   1  12  13       21.80       11.06      7.49 o 
   2  12  13      327.99      330.88     11.92 o 
   3  12  13       17.08       10.02      7.69 o 
  -2  13  13       11.71       11.87      8.73 o 
  -1  13  13        1.94       17.15      9.03 o 
   0  13  13        3.65       -4.98      5.28 o 
   1  13  13       61.09       62.60      8.36 o 
   2  13  13       49.05       29.52      8.05 o 
   3  13  13      117.96      150.32     10.59 o 
  -1  14  13        9.77       -9.22      9.22 o 
   0  14  13      237.98      256.67     10.27 o 
   1  14  13        7.47       10.88      6.48 o 
   2  14  13       68.18       66.89      8.43 o 
   3  14  13       70.23       96.14      8.55 o 
  -1  15  13       12.37       33.74      8.97 o 
   0  15  13       29.36       33.30      7.15 o 
   1  15  13       12.41       20.63      7.82 o 
   2  15  13        0.22        2.69      8.67 o 
   0  16  13        2.12       -6.26      6.26 o 
   1  16  13       62.23       60.18      8.75 o 
  -1 -11  14        0.02       10.58      6.32 o 
   0 -11  14       50.64       42.86      5.62 o 
  -2 -10  14        3.80       24.44      7.01 o 
  -1 -10  14      115.96      117.66      7.08 o 
   0 -10  14        7.05       11.57      7.48 o 
   1 -10  14        3.19       23.32      8.91 o 
  -2  -9  14       89.78       84.70      7.15 o 
  -1  -9  14        7.42       11.11      5.33 o 
   0  -9  14       91.47      105.37     11.13 o 
   1  -9  14       20.12       25.16      5.77 o 
   2  -9  14       11.80       14.66      5.23 o 
  -3  -8  14        0.62        2.77      7.51 o 
  -2  -8  14      195.74      179.39      9.20 o 
  -1  -8  14       87.02       81.42      8.96 o 
   0  -8  14        0.29       -1.75      5.74 o 
   1  -8  14        2.68       -1.74      5.08 o 
   2  -8  14        2.42       -3.05      6.87 o 
  -3  -7  14       10.67       31.74      8.03 o 
  -2  -7  14        5.88        6.47      5.53 o 
  -1  -7  14      105.16      112.50      9.80 o 
   0  -7  14       14.89       20.70      6.82 o 
   1  -7  14      109.60       93.22      8.86 o 
   2  -7  14        9.47        2.85     14.98 o 
  -3  -6  14       73.58       97.33      8.44 o 
  -2  -6  14      186.91      212.60      9.42 o 
  -1  -6  14      146.37      152.72      8.47 o 
   0  -6  14        8.12        2.67      5.81 o 
   1  -6  14        0.02        7.43      4.90 o 
   2  -6  14       28.84       39.71      5.41 o 
   3  -6  14       28.43       23.57      6.93 o 
  -3  -5  14       15.16       26.74      6.59 o 
  -2  -5  14      143.70      167.80      7.07 o 
  -1  -5  14      210.42      209.99      8.20 o 
   0  -5  14      156.04      146.78      7.93 o 
   1  -5  14        0.02       -3.65      5.22 o 
   2  -5  14       26.53       18.10      4.32 o 
   3  -5  14       75.31       67.88      7.47 o 
  -3  -4  14      150.94      150.59      9.22 o 
  -2  -4  14      108.15      118.98      7.39 o 
  -1  -4  14       61.54       55.02      6.38 o 
   0  -4  14      370.62      404.45     10.80 o 
   1  -4  14      153.78      133.37      8.46 o 
   2  -4  14        0.15       -4.37      4.37 o 
   3  -4  14       44.55       56.97      7.14 o 
  -2  -3  14        2.12        2.85      4.94 o 
  -1  -3  14       63.58       50.95      6.09 o 
   0  -3  14       42.15       38.65      6.00 o 
   1  -3  14       99.84      119.32      8.21 o 
   2  -3  14       31.13       30.86      4.71 o 
   3  -3  14       13.24        4.80      5.56 o 
  -4  -2  14        1.58       -6.61      6.61 o 
  -3  -2  14        0.30       -3.55      5.53 o 
  -2  -2  14       21.31       13.56      4.76 o 
  -1  -2  14        0.66       -0.74      5.19 o 
   0  -2  14      170.60      166.11      7.86 o 
   1  -2  14      652.94      672.49     13.28 o 
   2  -2  14       38.34       30.52      5.77 o 
   3  -2  14        7.63        1.37      5.70 o 
  -4  -1  14        0.64        5.43     18.44 o 
  -3  -1  14       17.22        6.13      5.54 o 
  -2  -1  14      230.68      219.91      8.06 o 
  -1  -1  14       63.48       62.82      5.96 o 
   0  -1  14      995.69     1016.87     15.06 o 
   1  -1  14       21.77       21.76      6.11 o 
   2  -1  14      167.96      171.95      8.46 o 
   3  -1  14        0.67       40.07      6.49 o 
   4  -1  14        3.25        9.34      8.56 o 
  -4   0  14        0.54       -5.50      5.50 o 
  -3   0  14       16.19        5.17      5.15 o 
  -2   0  14        7.83        7.46      4.67 o 
  -1   0  14      326.02      343.67      9.62 o 
   0   0  14      221.39      194.90      8.02 o 
   1   0  14       10.37       15.87      6.86 o 
   2   0  14       49.49       51.65      7.53 o 
   3   0  14      116.54      127.37      8.61 o 
   4   0  14       46.43       28.01      8.67 o 
  -4   1  14       19.37       52.16      7.26 o 
  -3   1  14       18.64        2.87      4.24 o 
  -2   1  14      367.59      341.60      8.90 o 
  -1   1  14      550.32      561.38     10.85 o 
   0   1  14      307.13      274.13      9.44 o 
   1   1  14      363.48      374.23     10.78 o 
   2   1  14      338.19      314.78     10.43 o 
   3   1  14        0.39       -6.58      6.58 o 
   4   1  14       27.20       35.64      7.82 o 
  -3   2  14      140.34      132.45     10.12 o 
  -2   2  14       15.98       22.61      4.92 o 
  -1   2  14       93.46       85.79      6.71 o 
   0   2  14       69.27       69.55      6.65 o 
   1   2  14       46.56       60.58      6.85 o 
   2   2  14       95.07       99.60      7.64 o 
   3   2  14       28.85       44.86      7.59 o 
   4   2  14       88.40       73.56      9.06 o 
  -4   3  14        1.82       63.08      8.95 o 
  -3   3  14      276.52      271.45     11.83 o 
  -2   3  14        0.30        2.93      3.76 o 
  -1   3  14      288.97      279.34      8.70 o 
   0   3  14      434.03      452.51     10.76 o 
   1   3  14      785.28      801.39     14.13 o 
   2   3  14      130.15      133.67      8.18 o 
   3   3  14      140.84      155.09      8.92 o 
   4   3  14       20.62        3.39      6.25 o 
  -3   4  14        8.87       12.50      8.90 o 
  -2   4  14       71.83       66.78     12.02 o 
  -1   4  14        8.93        5.81      5.02 o 
   0   4  14       36.80       47.67      6.46 o 
   1   4  14       49.66       41.29      7.23 o 
   2   4  14      367.88      403.91     11.25 o 
   3   4  14        5.23       12.48      6.57 o 
   4   4  14        9.45       -2.84      4.43 o 
  -3   5  14       52.92       50.22      8.24 o 
  -2   5  14      123.18      102.41      8.78 o 
  -1   5  14      282.68      273.74      9.86 o 
   0   5  14       20.07       27.90      5.24 o 
   1   5  14       40.49       33.25      7.10 o 
   2   5  14       56.65       42.73      7.58 o 
   3   5  14      221.56      252.09     12.00 o 
   4   5  14       20.76       39.75      4.62 o 
  -3   6  14       75.23       75.43      8.94 o 
  -2   6  14      378.79      379.07     12.76 o 
  -1   6  14      346.98      353.69      7.27 o 
   0   6  14        7.42        4.23      3.98 o 
   1   6  14      190.38      197.97      9.04 o 
   2   6  14       39.54       41.06      7.63 o 
   3   6  14       19.52       12.13      8.18 o 
   4   6  14       75.59       62.95      7.76 o 
  -3   7  14       24.07       34.18      9.47 o 
  -2   7  14       14.31       14.53      8.50 o 
  -1   7  14      146.56      142.90      5.74 o 
   0   7  14        1.56        0.29      4.36 o 
   1   7  14        0.09       -6.76      6.76 o 
   2   7  14      249.08      242.78     10.56 o 
   3   7  14       52.56       42.58      5.58 o 
   4   7  14        4.59       23.01      4.36 o 
  -3   8  14        3.17       37.23     11.34 o 
  -2   8  14       23.41       55.40      7.95 o 
  -1   8  14       83.60       81.54      5.13 o 
   0   8  14       20.32       35.45      7.38 o 
   1   8  14      331.12      350.91     10.93 o 
   2   8  14        0.22        5.29      7.39 o 
   3   8  14      156.67      159.70      6.56 o 
   4   8  14        9.10        3.07      9.30 o 
  -3   9  14       15.20       -6.48     10.72 o 
  -2   9  14       16.48       21.71      8.68 o 
  -1   9  14       11.56       10.02      7.91 o 
   0   9  14       14.86       10.25      4.54 o 
   1   9  14      150.45      142.82      8.22 o 
   2   9  14      189.52      203.84     10.18 o 
   3   9  14       91.48      101.40      9.29 o 
  -3  10  14       49.61      100.57     11.47 o 
  -2  10  14        7.31        4.23      8.34 o 
  -1  10  14        2.22        8.89      7.86 o 
   0  10  14       30.90       38.34      4.65 o 
   1  10  14      200.53      219.13     10.16 o 
   2  10  14       30.45       37.74      7.78 o 
   3  10  14       77.45       80.04      7.85 o 
  -2  11  14      116.89      133.06     11.26 o 
  -1  11  14       13.64        1.71      8.95 o 
   0  11  14        7.93        8.95      6.40 o 
   1  11  14      120.33      122.38      8.13 o 
   2  11  14       10.27       25.14      8.44 o 
   3  11  14       60.87       49.83      8.80 o 
  -2  12  14        2.00       -8.12      8.12 o 
  -1  12  14       25.94       39.32      9.57 o 
   0  12  14       77.70       68.70      5.59 o 
   1  12  14        1.02       -1.16      6.48 o 
   2  12  14       98.66      107.74      9.21 o 
   3  12  14       14.15       24.40      8.48 o 
  -2  13  14        0.60       26.77     11.17 o 
  -1  13  14       14.31        5.29      7.76 o 
   0  13  14      195.77      168.55     17.06 o 
   1  13  14        9.80       16.57      6.45 o 
   2  13  14        0.21        3.60      8.11 o 
   3  13  14       36.02       22.31      8.44 o 
  -1  14  14        7.53        6.49      9.70 o 
   0  14  14       18.10       12.40      7.16 o 
   1  14  14       18.25        9.36      7.77 o 
   2  14  14       45.93       65.04      8.05 o 
   0  15  14        8.95       -0.97      6.44 o 
   1  15  14      117.51      123.54      8.61 o 
   2  15  14       58.88       48.71      9.48 o 
  -1 -10  15       42.85       25.41      5.11 o 
  -2  -9  15       23.81       24.72      6.69 o 
  -1  -9  15       16.30       15.99      5.32 o 
   0  -9  15        8.91       15.78      6.65 o 
   1  -9  15        7.48       17.26      6.08 o 
  -2  -8  15        3.21       -5.49      5.49 o 
  -1  -8  15       14.13       12.97      3.86 o 
   0  -8  15       16.59        9.55      6.39 o 
   1  -8  15        0.01       -6.87      6.87 o 
   2  -8  15        3.54       -3.18      5.43 o 
  -3  -7  15        3.70       23.65      6.17 o 
  -2  -7  15        8.88        4.97      6.05 o 
  -1  -7  15        0.24       -2.65      4.00 o 
   0  -7  15       14.61       20.87      7.41 o 
   1  -7  15      138.55      128.95     10.03 o 
   2  -7  15        0.01       -7.08      7.08 o 
  -3  -6  15       27.19       19.52      6.71 o 
  -2  -6  15       14.83       24.28     11.67 o 
  -1  -6  15       27.31       23.94      6.73 o 
   0  -6  15        0.00       -5.98      5.98 o 
   1  -6  15       43.70       52.05      7.98 o 
   2  -6  15      118.99      120.51     28.85 o 
  -3  -5  15        9.60       -2.48      6.97 o 
  -2  -5  15       12.00       28.49      6.43 o 
  -1  -5  15       68.02       70.17      6.47 o 
   0  -5  15       22.66       19.56      7.02 o 
   1  -5  15        1.06       -6.20      6.20 o 
   2  -5  15       36.98       44.90     15.23 o 
   3  -5  15       77.10       70.24      6.71 o 
  -3  -4  15       21.40       12.75      6.28 o 
  -2  -4  15       11.64        7.86      5.86 o 
  -1  -4  15      180.30      188.66      8.70 o 
   0  -4  15      193.64      204.11      9.47 o 
   1  -4  15        0.42        0.86      5.74 o 
   2  -4  15      100.36       93.35      8.43 o 
   3  -4  15       19.97       36.94      7.37 o 
  -3  -3  15      142.85      127.43      8.40 o 
  -2  -3  15       15.16       -0.58      5.57 o 
  -1  -3  15       22.72       11.44      6.13 o 
   0  -3  15      192.84      186.84      8.89 o 
   1  -3  15       36.03       44.27      6.94 o 
   2  -3  15      105.31      107.41      8.01 o 
   3  -3  15       15.51        2.95      7.03 o 
  -3  -2  15       31.29       14.76      5.37 o 
  -2  -2  15        1.00        0.41      5.38 o 
  -1  -2  15        4.76        0.39      5.61 o 
   0  -2  15      102.83      116.00      7.90 o 
   1  -2  15      341.67      348.22     10.77 o 
   3  -2  15       70.32       65.26      7.76 o 
  -3  -1  15        2.58       -5.09      5.09 o 
  -2  -1  15        1.99       -0.59      4.65 o 
  -1  -1  15       43.62       44.37      6.25 o 
   0  -1  15       19.21       25.75      6.71 o 
   1  -1  15       13.11       19.28      6.28 o 
   2  -1  15      108.76      117.44      7.70 o 
   3  -1  15       73.93       76.49      8.27 o 
  -2   0  15        6.86       15.22      5.32 o 
  -1   0  15       29.19       21.77      5.99 o 
   0   0  15        1.82       -1.78      6.18 o 
   1   0  15        1.25       -0.48      5.78 o 
   2   0  15        0.16        8.08      6.23 o 
   3   0  15      272.16      231.07      9.55 o 
  -3   1  15       26.69       16.55      4.35 o 
  -2   1  15      122.18      123.02      6.58 o 
  -1   1  15      243.02      260.39      8.65 o 
   0   1  15      216.66      226.32      8.98 o 
   1   1  15       16.51       10.09      6.10 o 
   2   1  15       52.81       44.47      6.55 o 
   3   1  15        0.02        3.48      5.80 o 
  -3   2  15       10.77       14.82     18.21 o 
  -2   2  15      150.53      143.56      6.52 o 
  -1   2  15      210.71      197.00      7.72 o 
   0   2  15       35.02       39.37      6.32 o 
   1   2  15      120.66      108.14      7.85 o 
   2   2  15      111.93      111.44      7.99 o 
   3   2  15       13.36       17.90      6.44 o 
  -3   3  15       49.46       38.08      8.58 o 
  -2   3  15      611.55      602.60     31.69 o 
  -1   3  15        0.16       -3.75      5.31 o 
   0   3  15        0.42       -1.22      5.59 o 
   1   3  15       69.56       72.09      7.34 o 
   2   3  15       24.38       14.44      6.57 o 
   3   3  15      121.55      120.95      8.83 o 
  -3   4  15        2.29       18.29      8.30 o 
  -2   4  15       10.34        9.54      4.52 o 
  -1   4  15       12.06        2.17      5.65 o 
   0   4  15      218.08      209.17      8.70 o 
   1   4  15       76.82       68.16      7.21 o 
   2   4  15      512.15      525.99     13.24 o 
   3   4  15       19.56       16.96      6.85 o 
   4   4  15       15.48       -0.01      4.87 o 
  -3   5  15      133.68      111.17      9.08 o 
  -2   5  15        0.04       -3.50      7.53 o 
  -1   5  15      101.08       99.34      5.26 o 
   0   5  15      242.97      256.70      9.24 o 
   1   5  15      207.24      190.79      9.13 o 
   2   5  15       15.86       25.33      7.37 o 
   3   5  15      196.03      204.43     10.12 o 
  -3   6  15      161.94      189.04     10.79 o 
  -2   6  15      318.46      353.09     12.48 o 
  -1   6  15        0.20       -2.74      6.83 o 
   0   6  15      171.82      166.02      5.74 o 
   1   6  15       37.88       26.01      7.44 o 
   2   6  15       20.96       10.46      7.24 o 
   3   6  15       57.01       57.76      8.47 o 
  -3   7  15      102.80      126.61     10.85 o 
  -2   7  15        0.64       -8.27      8.27 o 
  -1   7  15       13.62       13.95      5.99 o 
   0   7  15      125.10      132.19      6.06 o 
   1   7  15        2.53        6.91      6.95 o 
   2   7  15       50.00       58.54      7.53 o 
   3   7  15       25.73       20.67     15.32 o 
  -3   8  15        5.04       46.53     10.94 o 
  -2   8  15        8.08       -5.77      7.01 o 
  -1   8  15      155.99      136.95      8.84 o 
   0   8  15        2.25       -0.33      4.66 o 
   1   8  15       34.68       25.91      6.75 o 
   2   8  15       70.16       57.43      7.80 o 
   3   8  15        3.24       11.38      7.28 o 
  -2   9  15        0.68        4.23      8.45 o 
  -1   9  15      114.61      112.83      9.16 o 
   0   9  15        1.84       -3.85      4.94 o 
   1   9  15        7.53       12.47      7.33 o 
   2   9  15      121.60      132.80      9.75 o 
   3   9  15        1.22       -6.21      6.21 o 
  -2  10  15        7.64       23.57      8.66 o 
  -1  10  15      120.33      142.89      9.03 o 
   0  10  15      364.98      362.23      8.23 o 
   1  10  15      308.90      279.46     10.96 o 
   2  10  15       79.56       91.38      8.72 o 
   3  10  15       10.24       24.35      8.59 o 
  -2  11  15       59.70       56.03     10.60 o 
  -1  11  15        1.54        5.89      7.70 o 
   0  11  15       33.62       34.55      4.85 o 
   1  11  15        0.31        6.24      7.07 o 
   2  11  15      328.86      325.04     12.17 o 
   3  11  15       14.38       17.65      8.01 o 
  -2  12  15        2.13       20.58     11.11 o 
  -1  12  15       32.12       31.28      8.92 o 
   0  12  15        8.05        6.50      7.75 o 
   1  12  15       43.45       45.47      7.49 o 
   2  12  15        3.45       18.61      8.39 o 
   3  12  15       15.13       10.15      7.29 o 
  -1  13  15       60.91       53.13     10.51 o 
   0  13  15        8.32        2.61      6.86 o 
   1  13  15        2.07       -6.05      7.33 o 
   2  13  15        2.42       -3.20      8.00 o 
  -1  14  15       27.91       54.51      9.89 o 
   0  14  15       53.70       77.15      7.08 o 
   1  14  15       28.18       41.60      8.79 o 
   2  14  15        0.12       -5.40      7.35 o 
   0  15  15        0.07       14.85      7.26 o 
   1  15  15      158.69      170.90      9.89 o 
  -1  -9  16       16.60       41.56      6.21 o 
   0  -9  16       36.07       46.19      7.15 o 
  -1  -8  16       23.52       28.36      5.73 o 
   0  -8  16        0.62       -3.03      7.40 o 
   1  -8  16        0.13       -6.08      7.42 o 
  -2  -7  16       28.47       30.70      7.12 o 
  -1  -7  16       14.05        8.95      4.26 o 
   0  -7  16        4.03       22.16      7.61 o 
   1  -7  16       54.54       76.05      8.33 o 
  -2  -6  16        0.89       13.74      6.49 o 
  -1  -6  16        7.04        7.28      6.96 o 
   0  -6  16       26.25       16.32      5.99 o 
   1  -6  16        1.43       10.01      7.52 o 
   2  -6  16      135.11      172.18      7.16 o 
  -2  -5  16        0.35        1.44      5.98 o 
  -1  -5  16       44.32       43.21      6.13 o 
   0  -5  16       10.50       13.94      7.25 o 
   1  -5  16        0.87       -6.68      6.68 o 
   2  -5  16        0.03       -6.27      6.27 o 
  -3  -4  16        8.76       -1.13      6.52 o 
  -2  -4  16        6.17        0.25      5.10 o 
  -1  -4  16       16.93       22.14      7.02 o 
   0  -4  16      410.80      387.61     11.26 o 
   1  -4  16        7.63       22.90      7.54 o 
   2  -4  16        0.01        8.80      6.88 o 
  -3  -3  16       67.32       53.66      7.29 o 
  -2  -3  16       41.67       42.09      6.24 o 
  -1  -3  16       20.13       20.82      5.70 o 
   0  -3  16       46.84       39.73      7.35 o 
   1  -3  16        4.03       -0.28      5.62 o 
   2  -3  16       41.46       42.58      7.87 o 
   3  -3  16       13.52       -0.07      5.36 o 
  -3  -2  16        4.62       -5.87      6.40 o 
  -2  -2  16       34.59       27.12      6.00 o 
  -1  -2  16      102.16       88.19      7.26 o 
   0  -2  16        0.47        4.59      6.74 o 
   1  -2  16       17.79       12.21      6.22 o 
   2  -2  16       20.49       18.42      6.79 o 
   3  -2  16        9.97       32.47      7.45 o 
  -3  -1  16       14.82        3.66      5.84 o 
  -2  -1  16        5.59        7.18      5.23 o 
  -1  -1  16       30.41       30.42      6.51 o 
   0  -1  16       87.17       88.11      7.92 o 
   1  -1  16       44.59       58.67      7.76 o 
   2  -1  16      175.94      191.15      9.06 o 
   3  -1  16       18.04       19.53      7.30 o 
  -3   0  16       22.59       20.27      5.77 o 
  -2   0  16       99.92      100.94      6.82 o 
  -1   0  16       42.18       40.06      6.45 o 
   0   0  16      128.25      133.28      8.33 o 
   1   0  16        6.78       -1.12      6.60 o 
   2   0  16        0.53       -3.09      6.66 o 
   3   0  16       55.99       52.18      6.47 o 
  -2   1  16        0.46        5.71      4.49 o 
  -1   1  16        2.23       11.21      5.98 o 
   0   1  16      381.83      398.27     11.14 o 
   1   1  16       43.54       45.16      7.74 o 
   2   1  16       59.09       47.88      7.97 o 
   3   1  16        3.96       15.70      7.30 o 
  -3   2  16       16.51       45.25      8.96 o 
  -2   2  16        2.54       16.39      4.57 o 
  -1   2  16        8.90        7.76      5.78 o 
   0   2  16       13.11       13.63      6.13 o 
   1   2  16      137.04      174.21      9.50 o 
   2   2  16       42.86       47.31      7.80 o 
   3   2  16       19.97       12.70      6.60 o 
  -2   3  16       59.05       61.28      4.65 o 
  -1   3  16        0.01       -5.24      5.58 o 
   0   3  16        5.10       -2.36      5.57 o 
   1   3  16       11.39        3.39      6.02 o 
   2   3  16       83.36       65.15      7.50 o 
   3   3  16        6.73        6.67      6.61 o 
  -3   4  16      218.58      260.71     12.31 o 
  -2   4  16       63.90       62.20      8.72 o 
  -1   4  16        0.84        6.96      5.56 o 
   0   4  16       90.34       96.68      7.24 o 
   1   4  16      168.04      161.72      9.30 o 
   2   4  16       13.44       20.92      7.66 o 
   3   4  16        7.66       -0.44      7.07 o 
  -2   5  16       55.77       40.77      9.10 o 
  -1   5  16       38.59       53.22      4.70 o 
   0   5  16       44.62       46.03      7.46 o 
   1   5  16      464.09      426.51     12.15 o 
   2   5  16       41.56       41.60      7.08 o 
   3   5  16       51.91       61.41      8.57 o 
  -3   6  16        0.46       27.87     10.02 o 
  -2   6  16      129.92      135.01      9.67 o 
  -1   6  16       11.14       22.13      4.75 o 
   0   6  16      498.76      527.18     17.84 o 
   1   6  16      140.70      164.81      9.68 o 
   2   6  16       67.13       81.39      8.21 o 
   3   6  16      120.05      114.90      8.65 o 
  -3   7  16        6.08       78.69     11.50 o 
  -2   7  16        5.02       -8.68      8.68 o 
  -1   7  16      110.62      118.20      9.60 o 
   0   7  16       74.04       89.28      8.56 o 
   1   7  16      222.72      209.52      9.67 o 
   2   7  16        3.91       -4.72      7.35 o 
   3   7  16       70.25       99.25     16.47 o 
  -2   8  16       11.12       25.57      7.68 o 
  -1   8  16        3.11        1.36      7.99 o 
   0   8  16      100.34       98.92     16.11 o 
   1   8  16       13.19       17.77      7.04 o 
   2   8  16       44.29       59.95      8.02 o 
   3   8  16        1.07       -4.23      4.23 o 
  -2   9  16        0.62       14.52      9.18 o 
  -1   9  16        1.79        7.77      7.66 o 
   0   9  16      143.14      136.39      6.97 o 
   1   9  16        3.68       -5.80      7.26 o 
   2   9  16       14.31        9.68      6.61 o 
   3   9  16        4.80        6.28      7.79 o 
  -2  10  16        0.05       15.19      9.09 o 
  -1  10  16      160.38      160.58      9.54 o 
   0  10  16       16.52       18.46      5.50 o 
   1  10  16      140.94      151.85      9.93 o 
   2  10  16      112.50      127.72      9.61 o 
   3  10  16        9.78        7.59      6.93 o 
  -2  11  16        7.24       -2.05      9.33 o 
  -1  11  16       16.08       39.64      8.79 o 
   0  11  16       60.95       67.73      5.88 o 
   1  11  16       44.28       40.41      8.42 o 
   2  11  16       53.65       55.04      9.00 o 
  -1  12  16       50.38       32.48     10.05 o 
   0  12  16        4.81        0.12      5.87 o 
   1  12  16       42.97       46.83      8.06 o 
   2  12  16        4.00        1.70      7.75 o 
  -1  13  16        1.23       10.14      8.87 o 
   0  13  16       62.10      100.86      7.71 o 
   1  13  16       76.25       78.32      9.32 o 
   2  13  16        0.06        4.99      8.62 o 
   0  14  16       61.94       88.22      8.75 o 
   1  14  16        6.37       10.92      7.57 o 
   0  -8  17       47.33       41.97      7.64 o 
  -1  -7  17       16.42        9.81      3.98 o 
   0  -7  17       52.23       62.83      8.73 o 
   1  -7  17        1.12       -2.21      7.73 o 
  -2  -6  17        5.56       17.94      6.49 o 
  -1  -6  17       17.19       20.07      4.47 o 
   0  -6  17       13.75       11.63      7.10 o 
   1  -6  17        6.52       14.73      6.61 o 
  -2  -5  17       10.49       15.16      5.76 o 
  -1  -5  17      245.69      242.82     10.07 o 
   0  -5  17      161.11      163.01      8.91 o 
   1  -5  17       39.12       21.26      7.33 o 
   2  -5  17       20.91       19.08      8.07 o 
  -2  -4  17        8.44        5.59      5.04 o 
  -1  -4  17       41.37       52.44      6.75 o 
   0  -4  17      111.25      110.83      8.84 o 
   1  -4  17       46.83       65.31      8.10 o 
   2  -4  17        0.02       -0.50      6.45 o 
  -2  -3  17        3.10       -3.70      5.05 o 
  -1  -3  17       36.36       22.93      6.95 o 
   0  -3  17        2.16       13.39      5.94 o 
   1  -3  17      164.05      199.52     10.15 o 
   2  -3  17        0.19       -5.44      7.46 o 
  -3  -2  17        0.82       -2.02      5.00 o 
  -2  -2  17       14.45        5.53      5.51 o 
  -1  -2  17        8.74       20.27      5.68 o 
   0  -2  17       81.97      102.64      8.71 o 
   1  -2  17       11.63       18.09      6.81 o 
   2  -2  17       86.50       96.76      8.48 o 
  -3  -1  17       14.88       15.05      5.52 o 
  -2  -1  17        0.22        5.08      5.33 o 
  -1  -1  17        0.02       -1.90      6.27 o 
   0  -1  17      173.18      184.85      9.44 o 
   1  -1  17       53.61       48.64      7.96 o 
   2  -1  17       24.79       38.48      7.41 o 
  -3   0  17        0.24        1.21      5.10 o 
  -2   0  17        2.42        4.61      5.34 o 
  -1   0  17      188.03      193.83      8.65 o 
   0   0  17       14.71       16.62      6.22 o 
   1   0  17       29.10       30.26      7.10 o 
   2   0  17       41.74       34.82      7.97 o 
   3   0  17       63.37       98.16      7.89 o 
  -3   1  17        7.13        0.18      4.86 o 
  -2   1  17        1.17       12.26      4.73 o 
  -1   1  17       68.83       70.42      6.49 o 
   0   1  17      387.84      399.36     11.58 o 
   1   1  17       79.60       91.39      7.97 o 
   2   1  17       80.70       93.00      7.63 o 
   3   1  17       49.94       42.81      7.53 o 
  -3   2  17       84.19      114.70      9.64 o 
  -2   2  17       21.40       32.45      5.23 o 
  -1   2  17      122.69      119.03      7.72 o 
   0   2  17       22.95       40.57      7.37 o 
   1   2  17      158.56      158.60      9.13 o 
   2   2  17        0.69       -7.78      7.78 o 
   3   2  17        2.67       -3.99      6.60 o 
  -2   3  17        0.02        8.42      4.35 o 
  -1   3  17       56.66       56.75      6.85 o 
   0   3  17        0.43        7.15      5.94 o 
   1   3  17        3.64        2.53      6.01 o 
   2   3  17      147.44      167.11      9.03 o 
   3   3  17       19.38       46.08      6.92 o 
  -3   4  17       85.28      120.42      9.74 o 
  -2   4  17       65.60       58.82      8.01 o 
  -1   4  17        1.71       -0.45      5.11 o 
   0   4  17       40.97       27.49      7.42 o 
   1   4  17       13.53        6.50      7.44 o 
   2   4  17       75.16       68.50      8.54 o 
   3   4  17       20.46       -4.69      7.35 o 
  -2   5  17       20.80       19.38      8.89 o 
  -1   5  17        0.40       -0.60      4.56 o 
   0   5  17        2.26       -5.24      6.09 o 
   1   5  17      171.60      180.09      9.39 o 
   2   5  17       27.66       38.74      8.00 o 
   3   5  17       28.73       35.29      7.93 o 
  -2   6  17       36.51       45.56      9.47 o 
  -1   6  17        0.03        1.93      7.12 o 
   0   6  17        8.29        9.68      5.26 o 
   1   6  17        4.11       -1.17      6.92 o 
   2   6  17       15.32       -1.08      6.82 o 
   3   6  17       11.75       14.41      7.94 o 
  -1   7  17       28.86       16.27      7.31 o 
   0   7  17        4.93        9.23      5.19 o 
   1   7  17      293.88      296.74     11.20 o 
   2   7  17       11.76       10.21      7.22 o 
   3   7  17        1.99       32.15     18.59 o 
  -2   8  17      104.84      148.76     11.02 o 
  -1   8  17       94.78       97.07      9.64 o 
   0   8  17      381.38      373.81     23.17 o 
   1   8  17       42.32       30.98      7.25 o 
   2   8  17        8.08       -7.66      7.66 o 
   3   8  17       49.09       64.48      5.19 o 
  -2   9  17        2.61       33.53     11.03 o 
  -1   9  17       47.28       53.87      9.39 o 
   0   9  17       44.09       53.30     10.50 o 
   1   9  17        2.97       12.68      7.46 o 
   2   9  17      133.71      131.03      9.60 o 
  -1  10  17       26.47       60.20      8.99 o 
   0  10  17        0.26       -0.03      6.55 o 
   1  10  17       28.00       13.99      7.99 o 
   2  10  17        2.01       -8.11      8.11 o 
  -1  11  17       10.12       30.01      7.72 o 
   0  11  17       39.22       35.27      5.61 o 
   1  11  17        0.94        8.96      7.81 o 
   2  11  17       39.50       48.20      7.86 o 
  -1  12  17       60.55       70.26     11.12 o 
   0  12  17       20.19       33.13      7.74 o 
   1  12  17        3.01        4.35      7.64 o 
   0  13  17      122.08      112.02      9.36 o 
   1  13  17      116.38      123.77      9.53 o 
  -1  -6  18       68.57       55.42      4.94 o 
   0  -6  18        9.35       11.66      7.47 o 
  -1  -5  18      105.52      119.47      9.00 o 
   0  -5  18       70.46      100.66      9.36 o 
   1  -5  18       28.75       23.71      8.09 o 
  -2  -4  18       31.57       18.81      5.25 o 
  -1  -4  18       21.68       25.65      7.24 o 
   0  -4  18       44.26       31.63      6.76 o 
   1  -4  18        4.74        9.51      6.50 o 
  -1  -3  18       16.96       16.03      5.81 o 
   0  -3  18       20.20       27.97      7.63 o 
   1  -3  18       49.19       39.82      8.17 o 
   2  -3  18       13.27        3.98      6.88 o 
  -2  -2  18       70.44       63.13      7.04 o 
  -1  -2  18       22.32       21.11      6.99 o 
   0  -2  18        1.20       -5.34      7.02 o 
   1  -2  18        1.11       13.63      6.77 o 
   2  -2  18       26.16       33.21      7.48 o 
  -2  -1  18       17.25       12.69      5.14 o 
  -1  -1  18       21.00       20.30      6.62 o 
   0  -1  18       14.14       23.50      6.25 o 
   1  -1  18       41.62       36.21      7.94 o 
   2  -1  18       40.67       25.98      7.42 o 
  -2   0  18       13.20       19.08      6.04 o 
  -1   0  18        0.91       12.55      5.73 o 
   0   0  18       56.21       56.74      8.06 o 
   1   0  18       11.15       13.31      7.05 o 
   2   0  18        0.09        7.94      5.94 o 
  -2   1  18       29.44       51.61      5.49 o 
  -1   1  18        8.13       -6.09      6.09 o 
   0   1  18       77.55       90.10      7.73 o 
   1   1  18        3.81        7.96      7.36 o 
   2   1  18        0.11       -6.10      7.42 o 
  -2   2  18       77.50       86.05      6.00 o 
  -1   2  18       51.83       58.27      6.59 o 
   0   2  18       64.36       74.07      8.43 o 
   1   2  18       79.25       81.21      8.76 o 
   2   2  18        1.09       -6.56      6.56 o 
  -2   3  18       81.64      102.87      5.68 o 
  -1   3  18       24.78       32.06      6.63 o 
   0   3  18      103.43       89.64      7.46 o 
   1   3  18       64.72       65.55      7.67 o 
   2   3  18       92.37      117.38      8.76 o 
  -2   4  18        0.09        0.73      7.30 o 
  -1   4  18      137.56      149.08      7.65 o 
   0   4  18        0.12       11.99      7.47 o 
   1   4  18       38.92       23.48      8.00 o 
   2   4  18       75.83       70.21      8.85 o 
  -2   5  18        3.41        4.63      7.21 o 
  -1   5  18        5.12        3.37      8.06 o 
   0   5  18       24.71       31.04      7.25 o 
   1   5  18       16.31        7.86      7.74 o 
   2   5  18        8.59       -6.61      7.77 o 
  -2   6  18        7.79       10.47      9.07 o 
  -1   6  18       17.09       22.13      7.40 o 
   0   6  18       10.89       16.16      4.99 o 
   1   6  18        2.85        8.74      7.81 o 
   2   6  18       17.82       15.22      8.09 o 
  -2   7  18        0.99       -9.17      9.17 o 
  -1   7  18       57.68       34.44      9.04 o 
   0   7  18       40.68       38.02      5.34 o 
   1   7  18      108.23       93.58      8.79 o 
  -1   8  18      142.28      166.31     10.47 o 
   0   8  18      184.39      169.47      9.15 o 
   1   8  18       86.00      100.79      9.39 o 
   2   8  18        3.46       12.78      6.31 o 
  -1   9  18       53.65       62.91      8.54 o 
   0   9  18        3.15       -1.55      6.08 o 
   1   9  18       38.81       31.95      6.87 o 
   2   9  18       75.01       63.96      9.35 o 
  -1  10  18        0.25       42.74      9.53 o 
   0  10  18       49.62       58.93      6.96 o 
   1  10  18        7.65       21.92      7.72 o 
   2  10  18        0.83        9.01      6.55 o 
   0  11  18       36.24       56.34      8.51 o 
   1  11  18        9.38        3.16      7.31 o 
  -1  -4  19       58.17       46.97      6.47 o 
   0  -4  19        1.46       -2.96      6.87 o 
  -1  -3  19       21.62       21.14      6.71 o 
   0  -3  19       33.78       44.36      8.41 o 
   1  -3  19      106.66      103.91      9.65 o 
  -1  -2  19       20.01       29.51      7.08 o 
   0  -2  19       10.57        7.44      7.18 o 
   1  -2  19        0.99       12.06      7.46 o 
  -1  -1  19      173.00      173.06      9.31 o 
   0  -1  19        2.66       22.39      6.28 o 
   1  -1  19       19.36        8.70      7.44 o 
  -2   0  19        3.82       24.14      5.77 o 
  -1   0  19       15.71       27.67      5.91 o 
   0   0  19       10.76        6.71      6.60 o 
   1   0  19        1.65       21.53      8.44 o 
   2   0  19        4.64       25.91      8.12 o 
  -2   1  19        7.38       38.21      5.63 o 
  -1   1  19        1.18       -5.48      5.48 o 
   0   1  19        0.12       15.37      7.64 o 
   1   1  19        7.95       -7.49      7.49 o 
  -2   2  19       21.18       39.60      5.44 o 
  -1   2  19       89.23      130.89      8.52 o 
   0   2  19       39.11       29.95      6.38 o 
   1   2  19       96.76      104.59      8.17 o 
   2   2  19       18.09       44.84      7.80 o 
  -2   3  19        4.89       19.22     10.35 o 
  -1   3  19       28.83       24.38      5.93 o 
   0   3  19       31.46       31.05      7.05 o 
   1   3  19       27.76       23.76      7.06 o 
   2   3  19       31.69       37.95      8.05 o 
  -2   4  19        9.43       -0.38      7.62 o 
   0   4  19        5.92        8.28      7.57 o 
   1   4  19        1.23        6.33      7.52 o 
   2   4  19       16.74       51.11      8.51 o 
  -1   5  19        7.82       -2.45      8.87 o 
   0   5  19       89.12       85.11      8.88 o 
   1   5  19        0.09       -7.71      7.71 o 
   2   5  19        4.32       -7.48      7.48 o 
  -1   6  19        0.06        9.54      7.04 o 
   0   6  19       60.06       72.83      6.16 o 
   1   6  19        6.39       -4.99      7.58 o 
   2   6  19       45.45       59.08      7.92 o 
  -1   7  19       12.54       -8.70      9.19 o 
   0   7  19        1.48       16.87      5.77 o 
   1   7  19       33.61       32.83      7.65 o 
   2   7  19       30.34       39.05      6.96 o 
  -1   8  19        3.02       19.90      7.80 o 
   0   8  19       76.03       61.69      5.84 o 
   1   8  19       38.95       20.16      6.76 o 
   0   9  19       13.12       18.11      5.13 o 
   1   9  19        0.00       15.85      7.90 o 
   0  10  19        4.68       -3.28      7.09 o 
   0  -1  20       33.47       37.71      7.95 o 
  -1   0  20       36.03       30.91      6.48 o 
   0   0  20       77.72       84.29      8.21 o 
   1   0  20       14.78        5.61      5.92 o 
  -1   1  20        2.21       19.25      6.45 o 
   0   1  20        5.52       15.61      5.94 o 
   1   1  20        0.02        1.19      6.57 o 
   0   2  20        0.19       -5.07      6.51 o 
   1   2  20      141.60      167.18     10.17 o 
   0   3  20        3.21       16.33      7.10 o 
   1   3  20        3.10        1.46      7.95 o 
   0   4  20        0.01       -5.15      6.39 o 
   1   4  20        2.04       -4.11      8.10 o 
   0   5  20       11.69       13.33      7.15 o 
   1   5  20        8.75        4.59      7.20 o 
   0   6  20       99.15       86.19      5.72 o 
   1   6  20        1.16        0.82      6.21 o 
   0   7  20        3.54        6.56     21.68 o 
   1   7  20       63.86       89.47      8.92 o 
                                                 
